# Supplementary material for: Population characteristics and diagnosis rate of chronic kidney disease by eGFR and proteinuria in Japanese clinical practice: an observational database study
Source: Sci Rep. 2024 Mar 2;14:5172. doi: 10.1038/s41598-024-55827-7 (PMC10908847; doi:10.1038/s41598-024-55827-7)
Supplement: Supplementary file 2 — Supplementary Tables. [file 41598_2024_55827_MOESM2_ESM.xlsx]

## Sheet: Title page
	Supplementary tables
	Title:
	Population characteristics and diagnosis rate of chronic kidney disease by eGFR and proteinuria in Japanese clinical practice: an observational database study
	Authors
	Tatsuhiro Tanaka1, Shoichi Maruyama2, Noriharu Chishima3, Hiroki Akiyama3, Koji Shimamoto4, Shoichiro Inokuchi4, Keiji Yokota4, Asuka Ozaki3*
	Affiliations:
	1 Department of Nephrology, Rheumatology and Endocrinology, Tohoku University Graduate School of Medicine, Sendai, Japan 2 Department of Nephrology, Nagoya University Graduate School of Medicine, Nagoya, Japan 3 Medical Affairs, AstraZeneca K.K., Osaka, Japan 4 Research and Analytics Department, Real World Data Co., Ltd., Kyoto, Japan
	Corresponding author:
	Asuka Ozaki Address: AstraZeneca K.K, Grand Front Osaka, Tower B 3-1, Ofuka-cho, Kita-ku, Osaka City, 530-0011 E-mail: asuka.ozaki@astrazeneca.com

## Sheet: Table S1
	Supplementary Table S1. Definition of comorbidities, medications, and procedures
		Class	Subclass	Codes (regular expression)
	Definition of disease			ICD-10
		Chronic kidney disease (CKD)		D300, D41[012], E0[89]2, E1[013][2], E748, I12, I13[012], K767, M103,N0[2-8], N13[123], N14, N15[089], N16, N18[1-589], N19, N25, O10[23], O12, Q61[1-8], Q62[0-3], R944
			Lupus nephritis	M321(disease code 7100007 only)
			CKD stage 5	N185
		Acute kidney failure		B520, D593, N01, N17
		Diabetes mellitus (DM)		E1[0-4]|O24[0-3]
			Type 1 DM	E10, O240
		Hyperkalemia		E875
		Hypertention		I1 [0-35], O1[013-6]
		Valvular heart disease		I0[5678], I3[4-7], Q2[23]
		Heart failure		I50, I110, I13[02]
		Angina pectoris		I20
			Unstable angina pectoris	I200
		Myocardial infarction		I2[123], I241
		Arrythmias		I4[45789]
			Atrioventricular block	I44[0-3]
			Atrial fibrillation or flutter	I48
	CCI	Stroke		I6
		Gout		M10
		Hyperuricemia		E79[01]
	Definition of medical procedure			Procedure code
			Maintenance hemodialysis	J038
	Definition of medication			ATC code
		RAASi	Angiotensin converting enzyme inhibitors	C09[AB]
			Angiotensin receptor blockers	C09[CD]
			Mineralocorticoid receptor antagonists	C03DA0[14], C03DA$
			Renin inhibitors	C09XA, C09DX02
			Angiotensin receptor-neprilysin inhibitor	C09DX04
		other anti-hypertensives	Calcium channel blockers	C08C, C09[BD]B, C09BX0[134], C09DX0[1367], C09XA5[34], C10BX03
			Diuretics	^C03
			Loop diuretics	C03CA
			Beta-blockers	^C07, C09BX0[245], C09DX05
			Alpha-1 blockers	C02CA
		Anti-lipidemics		C10[AB]
			Statins	C10AA, C10BA0[256], C10BX03
		Anti-anemic agents	Erythropoiesis-stimulating agent	B03XA0[1-4]
			Iron preparations (iv, oral)	B03A
		Drugs for treatment of hyperkalemia and hyperphosphatemia	Potassium binders	V03AE(0[19]|10)
			Phosphate binders	V03AE0[2378]|V03AE$
		Antidotes	Spherical carbon absorbent	V03AB$
		Anti-inflammatory agents	Non-steroidal anti-inflammatory drugs	M01A
			Systemic corticosteroids	^H02
		Sodium-glucose cotransporter-2 inhibitors		A10BK, A10BD(1[569]|2[01345])
		Active vitamin D agents		A11CC
		Sodium bicarbonate		^A02A$
		Proton pump inhibitor		A02BC
		Nitrates		C01DA
		Xanthine oxidoreductase inhibitors		M04AA
	ICD-10 International Statistical Classification of Diseases and Related Health Problems 10th Revision, RAASi renin-angiotensin-aldosterone system inhibitors.

## Sheet: Table S2
	Supplementary Table S2. Definition of proteinuria stage for each test value
	Test	A1	A2	A3
	UACR (mg/gCr)	<30	30 to <300	≥300
	Urinary albumin (mg/day)	<30	30 to <300	≥300
	UPCR	<0.15	0.15 to <0.5	≥0.5
	Urinary protein (g/day)	<0.15	0.15 to <0.5	≥0.5
	dipstick	-	±	≥1+
	Abbreviations: UACR urine albumin-creatinine ratio, UPCR protein-creatinine ratio, G eGFR stage, A proteinuria category.

## Sheet: Table S3
	Supplementary Table S3. CKD diagnosis in each eGFR stage and the KDIGO heatmap in patients with any proteinuria data excluding G2-unknown and G2A1 by the patient demographics
			Overall study population excluding G2 unknown and G2A1 in KDIGO subpopulation				Based on quantitative and qalitative measures															Based on quantitative measures
							Without proteinuria data population			Patients with any proteinuria data												Patients with quantitative proteinuria data
										Subtotal			A1			A2			A3			Subtotal			A1			A2			A3
		Stage	At risk	n (%)			At risk	n (%)		At risk	n (%)		At risk	n (%)		At risk	n (%)		At risk	n (%)		At risk	n (%)		At risk	n (%)		At risk	n (%)		At risk	n (%)
	KDIGO heatmap (%)	Whole stage	235059	39788	16.9268		335063	19856	5.92605	169203	27856	16.4631	38873	5402	13.8965	76307	8384	11	54023	14070	26	26816	11665	43.5001	4383	1609	36.71	13454	4183	31.1	8979	5873	65.4
		G2	97622	10127	10.3737		269207	7924	2.94346	97622	10127	10.3737	-	-	-	63274	4981	7.9	34348	5146	15	14131	4423	31.3	-	-	-	10141	2527	24.9	3990	1896	47.5
		G3a	93430	9615	10.3		44177	2983	6.8	49253	6632	13.5	31316	3019	9.6	8927	1500	16.8	9010	2113	23.5	6313	2234	35.4	3148	824	26.2	1868	677	36.2	1297	733	56.5
		G3b	27933	7701	27.6		13113	2505	19.1	14820	5196	35.1	6452	1729	26.8	3035	1121	36.9	5333	2346	44	3160	2031	64.3	961	553	57.5	932	532	57.1	1267	946	74.7
		G4	8966	5720	63.8		3602	1834	50.9	5364	3886	72.4	1025	583	56.9	928	654	70.5	3411	2649	77.7	2161	1953	90.4	235	195	83	431	369	85.6	1495	1389	92.9
		G5	7108	6625	93.2		4964	4610	92.9	2144	2015	94	80	71	88.8	143	128	89.5	1921	1816	94.5	1051	1024	97.4	39	37	94.9	82	78	95.1	930	909	97.7
	Diabetes mellitus (DM) (-)	Whole stage	354770	22710	6.40133		243281	10063	4.13637	111489	12647	11.3437	27274	2983	10.9372	52508	3592	6.84086	31707	6072	19.1503	9813	4270	43.5137	2055	747	36.3504	4437	1364	30.7415	3321	2159	65.0105
		G2	265809	8447	3.17785		200136	4245	-	65673	4202	6.39837	-	-	-	44469	1917	4.31087	21204	2285	10.7763	4459	1389	31.1505	-	-	-	3011	647	21.4879	1448	742	51.2431
		G3a	63816	4777	7.48558		30386	1498	4.9299	33430	3279	9.80856	22464	1642	7.30947	5666	695	12.2661	5300	942	17.7736	2683	874	32.5755	1447	359	24.81	751	262	34.8868	485	253	52.1649
		G3b	17062	3826	22.4241		8351	1300	15.567	8711	2526	28.9978	4159	971	23.347	1758	562	31.9681	2794	993	35.5404	1349	821	60.8599	464	265	57.1121	416	229	55.0481	469	327	69.7228
		G4	4779	2697	56.4344		2062	925	44.8594	2717	1772	65.219	608	331	54.4408	541	352	65.0647	1568	1089	69.4515	900	784	87.1111	126	105	83.3333	220	189	85.9091	554	490	88.4477
		G5	3304	2963	89.6792		2346	2095	89.3009	958	868	90.6054	43	39	90.6977	74	66	89.1892	841	763	90.7253	422	402	95.2607	18	18	100	39	37	94.8718	365	347	95.0685
	DM (+)	Whole stage	149496	25002	16.7242		91782	9793	10.6698	57714	15209	26.3524	11599	2419	20.8552	23799	4792	20.1353	22316	7998	35.8398	17003	7395	43.4923	2328	862	37.0275	9017	2819	31.2632	5658	3714	65.6416
		G2	101020	9604	9.50703		69071	3679	5.3264	31949	5925	18.5452	-	-	-	18805	3064	16.2935	13144	2861	21.7666	9672	3034	31.3689	-	-	-	7130	1880	26.3675	2542	1154	45.3973
		G3a	29614	4838	16.3369		13791	1485	10.7679	15823	3353	21.1907	8852	1377	15.5558	3261	805	24.6857	3710	1171	31.5633	3630	1360	37.4656	1701	465	27.3369	1117	415	37.1531	812	480	59.1133
		G3b	10871	3875	35.6453		4762	1205	25.3045	6109	2670	43.706	2293	758	33.0571	1277	559	43.7745	2539	1353	53.2887	1811	1210	66.8139	497	288	57.9477	516	303	58.7209	798	619	77.5689
		G4	4187	3023	72.1997		1540	909	59.026	2647	2114	79.864	417	252	60.4317	387	302	78.0362	1843	1560	84.6446	1261	1169	92.7042	109	90	82.5688	211	180	85.3081	941	899	95.5367
		G5	3804	3662	96.2671		2618	2515	96.0657	1186	1147	96.7116	37	32	86.4865	69	62	89.8551	1080	1053	97.5	629	622	98.8871	21	19	90.4762	43	41	95.3488	565	562	99.469
	Hypertension (HT) (-)	Whole stage	304189	17267	5.67641		207564	7821	3.76799	96625	9446	9.77594	21199	2107	9.93915	49645	3276	6.59885	25781	4063	15.7597	10000	3256	32.56	1895	595	31.3984	5591	1381	24.7004	2514	1280	50.9149
		G2	241191	8534	3.53827		178502	4305	2.41174	62689	4229	6.746	-	-	-	43689	2216	5.07221	19000	2013	10.5947	5907	1513	25.6137	-	-	-	4461	927	20.7801	1446	586	40.5256
		G3a	47482	3572	7.52285		21213	1060	4.99694	26269	2512	9.5626	18111	1338	7.38778	4430	519	11.7156	3728	655	17.5697	2507	710	28.3207	1460	343	23.4932	680	194	28.5294	367	173	47.139
		G3b	10819	2194	20.2791		5140	703	13.677	5679	1491	26.2546	2705	577	21.3309	1223	371	30.3352	1751	543	31.0109	954	509	53.3543	347	173	49.8559	330	167	50.6061	277	169	61.0108
		G4	2673	1294	48.41		1160	463	39.9138	1513	831	54.924	347	158	45.5331	270	146	54.0741	896	527	58.817	474	385	81.2236	69	60	86.9565	107	82	76.6355	298	243	81.5436
		G5	2024	1673	82.6581		1549	1290	83.2795	475	383	80.6316	36	34	94.4444	33	24	72.7273	406	325	80.0493	158	139	87.9747	19	19	100	13	11	84.6154	126	109	86.5079
	HT (+)	Whole stage	200077	30445	15.2166		127499	12035	9.43929	72578	18410	25.3658	17674	3295	18.6432	26662	5108	19.1584	28242	10007	35.433	16816	8409	50.0059	2488	1014	40.7556	7863	2802	35.6353	6465	4593	71.0441
		G2	125638	9517	7.57494		90705	3619	3.98986	34933	5898	16.8837	-	-	-	19585	2765	14.1179	15348	3133	20.4131	8224	2910	35.3842	-	-	-	5680	1600	28.169	2544	1310	51.4937
		G3a	45948	6043	13.1518		22964	1923	8.37398	22984	4120	17.9255	13205	1681	12.73	4497	981	21.8145	5282	1458	27.6032	3806	1524	40.042	1688	481	28.4953	1188	483	40.6566	930	560	60.2151
		G3b	17114	5507	32.1783		7973	1802	22.6013	9141	3705	40.5317	3747	1152	30.7446	1812	750	41.3907	3582	1803	50.335	2206	1522	68.9937	614	380	61.8893	602	365	60.6312	990	777	78.4848
		G4	6293	4426	70.3321		2442	1371	56.1425	3851	3055	79.33	678	425	62.6844	658	508	77.2036	2515	2122	84.3738	1687	1568	92.9461	166	135	81.3253	324	287	88.5802	1197	1146	95.7393
		G5	5084	4952	97.4036		3415	3320	97.2182	1669	1632	97.7831	44	37	84.0909	110	104	94.5455	1515	1491	98.4158	893	885	99.1041	20	18	90	69	67	97.1014	804	800	99.5025
	Heart failure (HF) (-)	Whole stage	409830	31082	7.58412		273698	12492	4.56415	136132	18590	13.6559	30416	3624	11.9148	65113	5988	9.19632	40603	8978	22.1117	19087	7544	39.5243	3091	1045	33.8078	10169	2966	29.1671	5827	3533	60.6315
		G2	312207	13895	4.45057		228808	6088	2.66075	83399	7807	9.36102	-	-	-	55715	3916	7.02863	27684	3891	14.055	11060	3406	30.7957	-	-	-	8067	1994	24.718	2993	1412	47.1767
		G3a	71220	6513	9.1449		32326	1871	5.78791	38894	4642	11.935	25483	2215	8.69207	6863	1020	14.8623	6548	1407	21.4875	4509	1516	33.6216	2336	581	24.8716	1293	454	35.1121	880	481	54.6591
		G3b	17718	4389	24.7714		7987	1277	15.9885	9731	3112	31.9803	4299	1038	24.1452	1963	666	33.9277	3469	1408	40.5881	1910	1179	61.7277	600	326	54.3333	549	303	55.1913	761	550	72.2733
		G4	4917	2895	58.8774		1905	855	44.8819	3012	2040	67.7291	584	325	55.6507	496	323	65.121	1932	1392	72.0497	1119	977	87.3101	128	112	87.5	219	177	80.8219	772	688	89.1192
		G5	3768	3390	89.9682		2672	2401	89.8578	1096	989	90.2372	50	46	92	76	63	82.8947	970	880	90.7216	489	466	95.2965	27	26	96.2963	41	38	92.6829	421	402	95.4869
	HF (+)	Whole stage	94436	16630	17.6098		61365	7364	12.0003	33071	9266	28.0185	8457	1778	21.024	11194	2396	21.4043	13420	5092	37.9434	7729	4121	53.3187	1292	564	43.6533	3285	1217	37.0472	3152	2340	74.2386
		G2	54622	4156	7.60866		40399	1836	4.54467	14223	2320	16.3116	-	-	-	7559	1065	14.0892	6664	1255	18.8325	3071	1017	33.1162	-	-	-	2074	533	25.6991	997	484	48.5456
		G3a	22210	3102	13.9667		11851	1112	9.38317	10359	1990	19.2103	5833	804	13.7836	2064	480	23.2558	2462	706	28.6759	1804	718	39.8004	812	243	29.9261	575	223	38.7826	417	252	60.4317
		G3b	10215	3312	32.4229		5126	1228	23.9563	5089	2084	40.9511	2153	691	32.0948	1072	455	42.444	1864	938	50.3219	1250	852	68.16	361	227	62.8809	383	229	59.7911	506	396	78.2609
		G4	4049	2825	69.7703		1697	979	57.69	2352	1846	78.4864	441	258	58.5034	432	331	76.6204	1479	1257	84.9899	1042	976	93.666	107	83	77.5701	212	192	90.566	723	701	96.9571
		G5	3340	3235	96.8563		2292	2209	96.3787	1048	1026	97.9008	30	25	83.3333	67	65	97.0149	951	936	98.4227	562	558	99.2883	12	11	91.6667	41	40	97.561	509	507	99.6071
	Abbreviations: CKD chronic kidney disease, eGFR estimated glomerular fiteration rate, G eGFR stage, A proteinuria category.

## Sheet: Table S4
	Supplementary Table S4. Patient demographics by the eGFR stage and the KDIGO heatmap
															Unknown
			Overall population		Patients with any proteinuria data				Patients with quantitative proteinuria data
					Subtotal	A1	A2	A3	Subtotal	A1	A2	A3		Stage	At risk	n (%)
	n [% of Overall population] (% of subtotal)	Whole stage	788059 [100.0]		452996 (100.0) [57.5]	322666 (71.2)	76307 (16.8)	54023 (11.9)	54073 (100.0) [6.9]	31640 (58.5)	13454 (24.9)	8979 (16.6)		Total	335063	19856	5.9
		G2	650622 [82.6]		381415 (84.2)	283793 (62.6)	63274 (14.0)	34348 (7.6)	41388 (76.5)	27257 (50.4)	10141 (18.8)	3990 (7.4)		G2	269207	7924	2.9
		G3a	93430 [11.9]		49253 (10.9)	31316 (6.9)	8927 (2.0)	9010 (2.0)	6313 (11.7)	3148 (5.8)	1868 (3.5)	1297 (2.4)		G3a	44177	2983	6.8
		G3b	27933 [3.5]		14820 (3.3)	6452 (1.4)	3035 (0.7)	5333 (1.2)	3160 (5.8)	961 (1.8)	932 (1.7)	1267 (2.3)		G3b	13113	2505	19.1
		G4	8966 [1.1]		5364 (1.2)	1025 (0.2)	928 (0.2)	3411 (0.8)	2161 (4.0)	235 (0.4)	431 (0.8)	1495 (2.8)		G4	3602	1834	50.9
		G5	7108 [0.9]		2144 (0.5)	80 (0.0)	143 (0.0)	1921 (0.4)	1051 (2.5)	39 (0.1)	82 (0.2)	930 (1.7)		G5	4964	4610	92.9
	Chronic kidney disease (CKD)	Whole stage	60193 (7.6)		40337 (8.9)	17883 (5.5)	8384 (11.0)	14070 (26.0)	15610 (28.9)	5554 (17.6)	4183 (31.1)	5873 (65.4)
	n (% in each category)	G2	30532 (4.7)		22608 (5.9)	12481 (4.4)	4981 (7.9)	5146 (15.0)	8368 (20.2)	3945 (14.5)	2527 (24.9)	1896 (47.5)
		G3a	9615 (10.3)		6632 (13.5)	3019 (9.6)	1500 (16.8)	2113 (23.5)	2234 (35.4)	824 (26.2)	677 (36.2)	733 (56.5)
		G3b	7701 (27.6)		5196 (35.1)	1729 (26.8)	1121 (36.9)	2346 (44.0)	2031 (64.3)	553 (57.5)	532 (57.1)	946 (74.7)
		G4	5720 (63.8)		3886 (72.4)	583 (56.9)	654 (70.5)	2649 (77.7)	1953 (90.4)	195 (83.0)	369 (85.6)	1389 (92.9)
		G5	6625 (93.2)		2015 (94.0)	71 (88.8)	128 (89.5)	1816 (94.5)	1024 (97.4)	37 (94.9)	78 (95.1)	909 (97.7)
	Acute kidney failure	Whole stage	5899 (0.7)		3808 (0.8)	1314 (0.4)	860 (1.1)	1634 (3.0)	1393 (2.6)	322 (1.0)	398 (3.0)	673 (7.5)
	n (% in each category)	G2	3010 (0.5)		1904 (0.5)	824 (0.3)	467 (0.7)	613 (1.8)	574 (1.4)	191 (0.7)	215 (2.1)	168 (4.2)
		G3a	1074 (1.1)		689 (1.4)	263 (0.8)	155 (1.7)	271 (3.0)	220 (3.5)	61 (1.9)	66 (3.5)	93 (7.2)
		G3b	891 (3.2)		567 (3.8)	153 (2.4)	134 (4.4)	280 (5.3)	216 (6.8)	44 (4.6)	57 (6.1)	115 (9.1)
		G4	624 (7.0)		470 (8.8)	63 (6.1)	85 (9.2)	322 (9.4)	265 (12.3)	18 (7.7)	50 (11.6)	197 (13.2)
		G5	300 (4.2)		178 (8.3)	11 (13.8)	19 (13.3)	148 (7.7)	118 (11.2)	8 (20.5)	10 (12.2)	100 (10.8)
	Hypertension	Whole stage	270304 (34.3)		142805 (31.5)	87901 (27.2)	26662 (34.9)	28242 (52.3)	27633 (51.1)	13305 (42.1)	7863 (58.4)	6465 (72.0)	HTN	34.3	31.5	51.1
	n (% in each category)	G2	195865 (30.1)		105160 (27.6)	70227 (24.7)	19585 (31.0)	15348 (44.7)	19041 (46.0)	10817 (39.7)	5680 (56.0)	2544 (63.8)	G2	30.1	27.6	46
		G3a	45948 (49.2)		22984 (46.7)	13205 (42.2)	4497 (50.4)	5282 (58.6)	3806 (60.3)	1688 (53.6)	1188 (63.6)	930 (71.7)	G3a	49.2	46.7	60.3
		G3b	17114 (61.3)		9141 (61.7)	3747 (58.1)	1812 (59.7)	3582 (67.2)	2206 (69.8)	614 (63.9)	602 (64.6)	990 (78.1)	G3b	61.3	61.7	69.8
		G4	6293 (70.2)		3851 (71.8)	678 (66.1)	658 (70.9)	2515 (73.7)	1687 (78.1)	166 (70.6)	324 (75.2)	1197 (80.1)	G4	70.2	71.8	78.1
		G5	5084 (71.5)		1669 (77.8)	44 (55.0)	110 (76.9)	1515 (78.9)	893 (85.0)	20 (51.3)	69 (84.1)	804 (86.5)	G5	71.5	77.8	85
	Diabetes mellitus (DM)	Whole stage	216728 (27.5)		124946 (27.6)	78831 (24.4)	23799 (31.2)	22316 (41.3)	34449 (63.7)	19774 (62.5)	9017 (67.0)	5658 (63.0)	DM	27.5	27.6	63.7
	n (% in each category)	G2	168252 (25.9)		99181 (26.0)	67232 (23.7)	18805 (29.7)	13144 (38.3)	27118 (65.5)	17446 (64.0)	7130 (70.3)	2542 (63.7)	G2	25.9	26	65.5
		G3a	29614 (31.7)		15823 (32.1)	8852 (28.3)	3261 (36.5)	3710 (41.2)	3630 (57.5)	1701 (54.0)	1117 (59.8)	812 (62.6)	G3a	31.7	32.1	57.5
		G3b	10871 (38.9)		6109 (41.2)	2293 (35.5)	1277 (42.1)	2539 (47.6)	1811 (57.3)	497 (51.7)	516 (55.4)	798 (63.0)	G3b	38.9	41.2	57.3
		G4	4187 (46.7)		2647 (49.3)	417 (40.7)	387 (41.7)	1843 (54.0)	1261 (58.4)	109 (46.4)	211 (49.0)	941 (62.9)	G4	46.7	49.3	58.4
		G5	3804 (53.5)		1186 (55.3)	37 (46.3)	69 (48.3)	1080 (56.2)	629 (59.8)	21 (53.8)	43 (52.4)	565 (60.8)	G5	53.5	55.3	59.8
	Type 1 DM	Whole stage	8481 (1.1)		7253 (1.6)	4621 (1.4)	1503 (2.0)	1129 (2.1)	4035 (7.5)	2571 (8.1)	983 (7.3)	481 (5.4)
	n (% in each category)	G2	7449 (1.1)		6461 (1.7)	4359 (1.5)	1333 (2.1)	769 (2.2)	3583 (8.7)	2441 (9.0)	866 (8.5)	276 (6.9)
		G3a	571 (0.6)		470 (1.0)	211 (0.7)	122 (1.4)	137 (1.5)	247 (3.9)	104 (3.3)	80 (4.3)	63 (4.9)
		G3b	232 (0.8)		179 (1.2)	45 (0.7)	37 (1.2)	97 (1.8)	109 (3.4)	24 (2.5)	29 (3.1)	56 (4.4)
		G4	123 (1.4)		105 (2.0)	5 (0.5)	11 (1.2)	89 (2.6)	71 (3.3)	2 (0.9)	8 (1.9)	61 (4.1)
		G5	106 (1.5)		38 (1.8)	1 (1.3)	0 (0.0)	37 (1.9)	25 (2.4)	0 (0.0)	0 (0.0)	25 (2.7)
	Heart failure	Whole stage	121635 (15.4)		60270 (13.3)	35656 (11.1)	11194 (14.7)	13420 (24.8)	12045 (22.3)	5608 (17.7)	3285 (24.4)	3152 (35.1)	HF	15.4	13.3	22.3
	n (% in each category)	G2	81821 (12.6)		41422 (10.9)	27199 (9.6)	7559 (11.9)	6664 (19.4)	7387 (17.8)	4316 (15.8)	2074 (20.5)	997 (25.0)	G2	12.6	10.9	17.8
		G3a	22210 (23.8)		10359 (21.0)	5833 (18.6)	2064 (23.1)	2462 (27.3)	1804 (28.6)	812 (25.8)	575 (30.8)	417 (32.2)	G3a	23.8	21	28.6
		G3b	10215 (36.6)		5089 (34.3)	2153 (33.4)	1072 (35.3)	1864 (35.0)	1250 (39.6)	361 (37.6)	383 (41.1)	506 (39.9)	G3b	36.6	34.3	39.6
		G4	4049 (45.2)		2352 (43.8)	441 (43.0)	432 (46.6)	1479 (43.4)	1042 (48.2)	107 (45.5)	212 (49.2)	723 (48.4)	G4	45.2	43.8	48.2
		G5	3340 (47.0)		1048 (48.9)	30 (37.5)	67 (46.9)	951 (49.5)	562 (53.5)	12 (30.8)	41 (50.0)	509 (54.7)	G5	47	48.9	53.5
	Angina pectoris	Whole stage	121123 (15.4)		61151 (13.5)	39967 (12.4)	10693 (14.0)	10491 (19.4)	10918 (20.2)	5925 (18.7)	2977 (22.1)	2016 (22.5)	AP	15.4	13.5	20.2
	n (% in each category)	G2	87313 (13.4)		45365 (11.9)	31977 (11.3)	7745 (12.2)	5643 (16.4)	7858 (19.0)	4942 (18.1)	2150 (21.2)	766 (19.2)
		G3a	20856 (22.3)		9915 (20.1)	6035 (19.3)	1867 (20.9)	2013 (22.3)	1411 (22.4)	677 (21.5)	450 (24.1)	284 (21.9)
		G3b	7722 (27.6)		3834 (25.9)	1655 (25.7)	777 (25.6)	1402 (26.3)	826 (26.1)	242 (25.2)	241 (25.9)	343 (27.1)
		G4	2587 (28.9)		1469 (27.4)	281 (27.4)	269 (29.0)	919 (26.9)	550 (25.5)	56 (23.8)	115 (26.7)	379 (25.4)
		G5	2645 (37.2)		568 (26.5)	19 (23.8)	35 (24.5)	514 (26.8)	273 (26.0)	8 (20.5)	21 (25.6)	244 (26.2)
	Unstable angina pectoris	Whole stage	13106 (1.7)		5750 (1.3)	3629 (1.1)	1097 (1.4)	1024 (1.9)	1122 (2.1)	615 (1.9)	306 (2.3)	201 (2.2)
	n (% in each category)	G2	9121 (1.4)		4114 (1.1)	2834 (1.0)	771 (1.2)	509 (1.5)	772 (1.9)	494 (1.8)	212 (2.1)	66 (1.7)
		G3a	2424 (2.6)		1035 (2.1)	619 (2.0)	211 (2.4)	205 (2.3)	167 (2.6)	83 (2.6)	57 (3.1)	27 (2.1)
		G3b	876 (3.1)		385 (2.6)	144 (2.2)	90 (3.0)	151 (2.8)	103 (3.3)	29 (3.0)	28 (3.0)	46 (3.6)
		G4	299 (3.3)		146 (2.7)	29 (2.8)	19 (2.0)	98 (2.9)	51 (2.4)	8 (3.4)	6 (1.4)	37 (2.5)
		G5	386 (5.4)		70 (3.3)	3 (3.8)	6 (4.2)	61 (3.2)	29 (2.8)	1 (2.6)	3 (3.7)	25 (2.7)
	Valvular heart disease	Whole stage	49679 (6.3)		24617 (5.4)	16019 (5.0)	4141 (5.4)	4457 (8.3)	3340 (6.2)	1663 (5.3)	906 (6.7)	771 (8.6)
	n (% in each category)	G2	35199 (5.4)		18074 (4.7)	12688 (4.5)	2989 (4.7)	2397 (7.0)	2154 (5.2)	1290 (4.7)	615 (6.1)	249 (6.2)
		G3a	8521 (9.1)		3979 (8.1)	2403 (7.7)	717 (8.0)	859 (9.5)	507 (8.0)	239 (7.6)	148 (7.9)	120 (9.3)
		G3b	3526 (12.6)		1658 (11.2)	745 (11.5)	308 (10.1)	605 (11.3)	335 (10.6)	95 (9.9)	87 (9.3)	153 (12.1)
		G4	1234 (13.8)		660 (12.3)	174 (17.0)	118 (12.7)	368 (10.8)	232 (10.7)	35 (14.9)	52 (12.1)	145 (9.7)
		G5	1199 (16.9)		246 (11.5)	9 (11.3)	9 (6.3)	228 (11.9)	112 (10.7)	4 (10.3)	4 (4.9)	104 (11.2)
	Arrythmias	Whole stage	117885 (15.0)		56528 (12.5)	36690 (11.4)	9886 (13.0)	9952 (18.4)	8105 (15.0)	4232 (13.4)	2266 (16.8)	1607 (17.9)
	n (% in each category)	G2	85505 (13.1)		41926 (11.0)	29103 (10.3)	7182 (11.4)	5641 (16.4)	5527 (13.4)	3343 (12.3)	1541 (15.2)	643 (16.1)
		G3a	20623 (22.1)		9296 (18.9)	5643 (18.0)	1673 (18.7)	1980 (22.0)	1182 (18.7)	573 (18.2)	370 (19.8)	239 (18.4)
		G3b	7683 (27.5)		3654 (24.7)	1632 (25.3)	767 (25.3)	1255 (23.5)	761 (24.1)	241 (25.1)	242 (26.0)	278 (21.9)
		G4	2419 (27.0)		1277 (23.8)	297 (29.0)	243 (26.2)	737 (21.6)	464 (21.5)	68 (28.9)	99 (23.0)	297 (19.9)
		G5	1655 (23.3)		375 (17.5)	15 (18.8)	21 (14.7)	339 (17.6)	171 (16.3)	7 (17.9)	14 (17.1)	150 (16.1)
	Stroke	Whole stage	141160 (17.9)		70541 (15.6)	43557 (13.5)	13019 (17.1)	13965 (25.9)	11342 (21.0)	5751 (18.2)	3293 (24.5)	2298 (25.6)	Stroke	17.9	15.6	21
	n (% in each category)	G2	102998 (15.8)		52353 (13.7)	34848 (12.3)	9534 (15.1)	7971 (23.2)	8032 (19.4)	4702 (17.3)	2394 (23.6)	936 (23.5)	HF	15.4	13.3	22.3
		G3a	24332 (26.0)		11429 (23.2)	6531 (20.9)	2253 (25.2)	2645 (29.4)	1558 (24.7)	726 (23.1)	489 (26.2)	343 (26.4)	AP	15.4	13.5	20.2
		G3b	8765 (31.4)		4494 (30.3)	1856 (28.8)	913 (30.1)	1725 (32.3)	863 (27.3)	246 (25.6)	265 (28.4)	352 (27.8)
		G4	2872 (32.0)		1654 (30.8)	304 (29.7)	277 (29.8)	1073 (31.5)	621 (28.7)	68 (28.9)	130 (30.2)	423 (28.3)
		G5	2193 (30.9)		611 (28.5)	18 (22.5)	42 (29.4)	551 (28.7)	268 (25.5)	9 (23.1)	15 (18.3)	244 (26.2)
	Rheumatism-spondylitis-polyarteritis	Whole stage	48094 (6.1)		27306 (6.0)	18312 (5.7)	4476 (5.9)	4518 (8.4)	5563 (10.3)	2505 (7.9)	1368 (10.2)	1690 (18.8)
	n (% in each category)	G2	38781 (6.0)		21750 (5.7)	15866 (5.6)	3396 (5.4)	2488 (7.2)	3543 (8.6)	2023 (7.4)	899 (8.9)	621 (15.6)
		G3a	5492 (5.9)		3100 (6.3)	1781 (5.7)	614 (6.9)	705 (7.8)	712 (11.3)	269 (8.5)	218 (11.7)	225 (17.3)
		G3b	2223 (8.0)		1408 (9.5)	543 (8.4)	310 (10.2)	555 (10.4)	591 (18.7)	164 (17.1)	142 (15.2)	285 (22.5)
		G4	963 (10.7)		744 (13.9)	112 (10.9)	132 (14.2)	500 (14.7)	492 (22.8)	43 (18.3)	94 (21.8)	355 (23.7)
		G5	635 (8.9)		304 (14.2)	10 (12.5)	24 (16.8)	270 (14.1)	225 (21.4)	6 (15.4)	15 (18.3)	204 (21.9)
	Hyperkalemia	Whole stage	24114 (3.1)		12282 (2.7)	6459 (2.0)	2201 (2.9)	3622 (6.7)	2511 (4.6)	895 (2.8)	634 (4.7)	982 (10.9)
	n (% in each category)	G2	12499 (1.9)		6629 (1.7)	4306 (1.5)	1183 (1.9)	1140 (3.3)	1071 (2.6)	605 (2.2)	308 (3.0)	158 (4.0)
		G3a	4321 (4.6)		2173 (4.4)	1207 (3.9)	442 (5.0)	524 (5.8)	342 (5.4)	147 (4.7)	116 (6.2)	79 (6.1)
		G3b	3183 (11.4)		1664 (11.2)	705 (10.9)	349 (11.5)	610 (11.4)	367 (11.6)	93 (9.7)	107 (11.5)	167 (13.2)
		G4	2006 (22.4)		1184 (22.1)	217 (21.2)	192 (20.7)	775 (22.7)	455 (21.1)	41 (17.4)	84 (19.5)	330 (22.1)
		G5	2105 (29.6)		632 (29.5)	24 (30.0)	35 (24.5)	573 (29.8)	276 (26.3)	9 (23.1)	19 (23.2)	248 (26.7)
	Hyperuricemia	Whole stage	40204 (5.1)		22087 (4.9)	12717 (3.9)	4005 (5.2)	5365 (9.9)	4999 (9.2)	2002 (6.3)	1286 (9.6)	1711 (19.1)
	n (% in each category)	G2	23855 (3.7)		12998 (3.4)	8828 (3.1)	2347 (3.7)	1823 (5.3)	2209 (5.3)	1279 (4.7)	627 (6.2)	303 (7.6)
		G3a	7926 (8.5)		4282 (8.7)	2499 (8.0)	806 (9.0)	977 (10.8)	872 (13.8)	402 (12.8)	257 (13.8)	213 (16.4)
		G3b	4429 (15.9)		2525 (17.0)	1070 (16.6)	500 (16.5)	955 (17.9)	745 (23.6)	232 (24.1)	203 (21.8)	310 (24.5)
		G4	2383 (26.6)		1558 (29.0)	301 (29.4)	297 (32.0)	960 (28.1)	748 (34.6)	81 (34.5)	162 (37.6)	505 (33.8)
		G5	1611 (22.7)		724 (33.8)	19 (23.8)	55 (38.5)	650 (33.8)	425 (40.4)	8 (20.5)	37 (45.1)	380 (40.9)
	Body mass index (BMI)	Whole stage	111845 (14.2)		58694 (13.0)	35377 (11.0)	11730 (15.4)	11587 (21.4)	9955 (18.4)	5225 (16.5)	2669 (19.8)	2061 (23.0)
	mean ± sd (median)		23.0±4.3 (22.6)		23.0±4.5 (22.7)	23.2±4.3 (22.8)	22.9±4.8 (22.6)	22.6±4.6 (22.2)	23.9±4.7 (23.3)	24.1±4.6 (23.5)	23.5±4.8 (23.1)	23.7±4.8 (23.2)
		G2	85446 (13.1)		45537 (11.9)	29581 (10.4)	8953 (14.1)	7003 (20.4)	7157 (17.3)	4341 (15.9)	1929 (19.0)	887 (22.2)
			23.0±4.3 (22.6)		23.0±4.5 (22.6)	23.2±4.4 (22.8)	22.9±4.5 (22.5)	22.4±4.7 (22.0)	23.9±4.8 (23.3)	24.1±4.6 (23.5)	23.6±5.0 (23.0)	23.7±5.0 (23.1)
		G3a	16296 (17.4)		8190 (16.6)	4336 (13.8)	1746 (19.6)	2108 (23.4)	1307 (20.7)	613 (19.5)	382 (20.4)	312 (24.1)
			23.2±4.6 (23.0)		23.2±4.6 (23.1)	23.5±3.8 (23.3)	23.1±6.3 (22.8)	22.8±4.2 (22.6)	23.9±4.3 (23.5)	24.2±4.4 (23.8)	23.5±4.2 (23.3)	23.6±4.3 (23.3)
		G3b	6167 (22.1)		3262 (22.0)	1246 (19.3)	773 (25.5)	1243 (23.3)	727 (23.0)	209 (21.7)	226 (24.2)	292 (23.0)
			22.9±4.1 (22.6)		22.9±4.1 (22.6)	23.0±3.8 (22.8)	22.7±4.2 (22.5)	22.8±4.4 (22.6)	23.5±4.5 (23.1)	23.4±3.9 (22.8)	23.4±4.2 (23.2)	23.8±5.1 (23.2)
		G4	2156 (24.0)		1220 (22.7)	205 (20.0)	230 (24.8)	785 (23.0)	507 (23.5)	59 (25.1)	113 (26.2)	335 (22.4)
			22.8±4.4 (22.5)		23.1±4.6 (22.6)	23.2±4.2 (22.6)	22.8±4.4 (22.6)	23.1±4.7 (22.6)	23.7±4.5 (23.3)	23.5±3.8 (23.0)	23.5±4.4 (23.6)	23.8±4.7 (23.2)
		G5	1780 (25.0)		485 (22.6)	9 (11.3)	28 (19.6)	448 (23.3)	257 (24.5)	3 (7.7)	19 (23.2)	235 (25.3)
			22.6±4.1 (22.2)		23.1±4.2 (22.7)	23.0±3.0 (23.6)	23.2±4.6 (22.5)	23.1±4.2 (22.7)	23.7±4.4 (23.1)	22.9±1.5 (22.1)	23.3±4.8 (22.1)	23.7±4.4 (23.1)
	MEDICAL PROCEDURE / HOSPITALIZATION	Whole stage	2468 (0.3)		620 (0.1)	91 (0.0)	103 (0.1)	426 (0.8)	255 (0.5)	27 (0.1)	56 (0.4)	172 (1.9)
	Maintenance hemodialysis	G2	316 (0.0)		197 (0.1)	55 (0.0)	60 (0.1)	82 (0.2)	71 (0.2)	15 (0.1)	32 (0.3)	24 (0.6)
		G3a	105 (0.1)		55 (0.1)	14 (0.0)	16 (0.2)	25 (0.3)	21 (0.3)	5 (0.2)	5 (0.3)	11 (0.8)
		G3b	115 (0.4)		56 (0.4)	15 (0.2)	8 (0.3)	33 (0.6)	25 (0.8)	4 (0.4)	4 (0.4)	17 (1.3)
		G4	245 (2.7)		106 (2.0)	6 (0.6)	13 (1.4)	87 (2.6)	57 (2.6)	2 (0.9)	11 (2.6)	44 (2.9)
		G5	1687 (23.7)		206 (9.6)	1 (1.3)	6 (4.2)	199 (10.4)	81 (7.7)	1 (2.6)	4 (4.9)	76 (8.2)
	Any hospitalization	Whole stage	225299 (28.6)		117293 (25.9)	70870 (22.0)	22266 (29.2)	24157 (44.7)	18807 (34.8)	9341 (29.5)	5191 (38.6)	4275 (47.6)
		G2	173282 (26.6)		91564 (24.0)	59631 (21.0)	17151 (27.1)	14782 (43.0)	13527 (32.7)	7848 (28.8)	3802 (37.5)	1877 (47.0)
		G3a	31813 (34.1)		15734 (31.9)	8335 (26.6)	3225 (36.1)	4174 (46.3)	2355 (37.3)	1017 (32.3)	738 (39.5)	600 (46.3)
		G3b	12112 (43.4)		6424 (43.3)	2459 (38.1)	1384 (45.6)	2581 (48.4)	1408 (44.6)	373 (38.8)	415 (44.5)	620 (48.9)
		G4	4370 (48.7)		2497 (46.6)	422 (41.2)	438 (47.2)	1637 (48.0)	971 (44.9)	95 (40.4)	197 (45.7)	679 (45.4)
		G5	3722 (52.4)		1074 (50.1)	23 (28.7)	68 (47.6)	983 (51.2)	546 (52.0)	8 (20.5)	39 (47.6)	499 (53.7)
	Abbreviations: eGFR estimated glomerular filtration rate, G eGFR stage, A proteinuria category, SD standard deviation.

## Sheet: Table S5
	Supplementary Table S5. Medical histories of medication in each eGFR stage and KDIGO heatmap
			Overall study population		Patients with any proteinuria data				Patients with quantitative proteinuria data
					Subtotal	A1	A2	A3	Subtotal	A1	A2	A3
	n [% of Overall population] (% of subtotal)	Whole stage	788059 [100.0]		452996 (100.0) [57.5]	322666 (71.2)	76307 (16.8)	54023 (11.9)	54073 (100.0) [6.9]	31640 (58.5)	13454 (24.9)	8979 (16.6)
		G2	650622 [82.6]		381415 (84.2)	283793 (62.6)	63274 (14.0)	34348 (7.6)	41388 (76.5)	27257 (50.4)	10141 (18.8)	3990 (7.4)
		G3a	93430 [11.9]		49253 (10.9)	31316 (6.9)	8927 (2.0)	9010 (2.0)	6313 (11.7)	3148 (5.8)	1868 (3.5)	1297 (2.4)
		G3b	27933 [3.5]		14820 (3.3)	6452 (1.4)	3035 (0.7)	5333 (1.2)	3160 (5.8)	961 (1.8)	932 (1.7)	1267 (2.3)
		G4	8966 [1.1]		5364 (1.2)	1025 (0.2)	928 (0.2)	3411 (0.8)	2161 (4.0)	235 (0.4)	431 (0.8)	1495 (2.8)
		G5	7108 [0.9]		2144 (0.5)	80 (0.0)	143 (0.0)	1921 (0.4)	1051 (2.5)	39 (0.1)	82 (0.2)	930 (1.7)
	RAASi	Whole stage	124107 (15.7)		66886 (14.8)	39967 (12.4)	12845 (16.8)	14074 (26.1)	15271 (28.2)	7096 (22.4)	4399 (32.7)	3776 (42.1)
		G2	86870 (13.4)		47776 (12.5)	30998 (10.9)	9218 (14.6)	7560 (22.0)	10425 (25.2)	5665 (20.8)	3133 (30.9)	1627 (40.8)
		G3a	22402 (24.0)		11410 (23.2)	6518 (20.8)	2259 (25.3)	2633 (29.2)	2231 (35.3)	985 (31.3)	685 (36.7)	561 (43.3)
		G3b	9181 (32.9)		4881 (32.9)	2023 (31.4)	967 (31.9)	1891 (35.5)	1295 (41.0)	330 (34.3)	367 (39.4)	598 (47.2)
		G4	3292 (36.7)		2003 (37.3)	392 (38.2)	348 (37.5)	1263 (37.0)	880 (40.7)	95 (40.4)	176 (40.8)	609 (40.7)
		G5	2362 (33.2)		816 (38.1)	36 (45.0)	53 (37.1)	727 (37.8)	440 (41.9)	21 (53.8)	38 (46.3)	381 (41.0)
	Angiotensin receptor blockers	Total	96168 (12.2)		52962 (11.7)	31781 (9.8)	10083 (13.2)	11098 (20.5)	12379 (22.9)	5659 (17.9)	3570 (26.5)	3150 (35.1)
		G2	67704 (10.4)		38015 (10.0)	24917 (8.8)	7268 (11.5)	5830 (17.0)	8417 (20.3)	4543 (16.7)	2541 (25.1)	1333 (33.4)
		G3a	17072 (18.3)		8925 (18.1)	5066 (16.2)	1769 (19.8)	2090 (23.2)	1812 (28.7)	765 (24.3)	566 (30.3)	481 (37.1)
		G3b	6796 (24.3)		3757 (25.4)	1489 (23.1)	738 (24.3)	1530 (28.7)	1041 (32.9)	257 (26.7)	294 (31.5)	490 (38.7)
		G4	2520 (28.1)		1573 (29.3)	278 (27.1)	265 (28.6)	1030 (30.2)	721 (33.4)	75 (31.9)	137 (31.8)	509 (34.0)
		G5	2076 (29.2)		692 (32.3)	31 (38.8)	43 (30.1)	618 (32.2)	388 (36.9)	19 (48.7)	32 (39.0)	337 (36.2)
	Angiotensin converting enzyme inhibitors	Total	24054 (3.1)		12350 (2.7)	7099 (2.2)	2438 (3.2)	2813 (5.2)	2816 (5.2)	1277 (4.0)	814 (6.1)	725 (8.1)
		G2	16338 (2.5)		8535 (2.2)	5323 (1.9)	1697 (2.7)	1515 (4.4)	1877 (4.5)	998 (3.7)	562 (5.5)	317 (7.9)
		G3a	4686 (5.0)		2271 (4.6)	1289 (4.1)	454 (5.1)	528 (5.9)	434 (6.9)	192 (6.1)	134 (7.2)	108 (8.3)
		G3b	1952 (7.0)		997 (6.7)	396 (6.1)	209 (6.9)	392 (7.4)	277 (8.8)	65 (6.8)	78 (8.4)	134 (10.6)
		G4	674 (7.5)		399 (7.4)	86 (8.4)	70 (7.5)	243 (7.1)	157 (7.3)	19 (8.1)	35 (8.1)	103 (6.9)
		G5	404 (5.7)		148 (6.9)	5 (6.3)	8 (5.6)	135 (7.0)	71 (6.8)	3 (7.7)	5 (6.1)	63 (6.8)
	Mineralocorticoid receptor antagonists	Total	19714 (2.5)		9662 (2.1)	5270 (1.6)	2025 (2.7)	2367 (4.4)	2297 (4.2)	1031 (3.3)	654 (4.9)	612 (6.8)
		G2	12199 (1.9)		6126 (1.6)	3553 (1.3)	1309 (2.1)	1264 (3.7)	1399 (3.4)	734 (2.7)	415 (4.1)	250 (6.3)
		G3a	4153 (4.4)		1890 (3.8)	1041 (3.3)	387 (4.3)	462 (5.1)	397 (6.3)	195 (6.2)	107 (5.7)	95 (7.3)
		G3b	2460 (8.8)		1145 (7.7)	558 (8.6)	227 (7.5)	360 (6.8)	284 (9.0)	84 (8.7)	85 (9.1)	115 (9.1)
		G4	754 (8.4)		418 (7.8)	111 (10.8)	95 (10.2)	212 (6.2)	160 (7.4)	15 (6.4)	41 (9.5)	104 (7.0)
		G5	148 (2.1)		83 (3.9)	7 (8.8)	7 (4.9)	69 (3.6)	57 (5.4)	3 (7.7)	6 (7.3)	48 (5.2)
	Renin inhibitor	Total	232 (0.0)		131 (0.0)	53 (0.0)	27 (0.0)	51 (0.1)	64 (0.1)	18 (0.1)	18 (0.1)	28 (0.3)
		G2	127 (0.0)		72 (0.0)	34 (0.0)	16 (0.0)	22 (0.1)	34 (0.1)	12 (0.0)	11 (0.1)	11 (0.3)
		G3a	44 (0.0)		28 (0.1)	14 (0.0)	7 (0.1)	7 (0.1)	13 (0.2)	5 (0.2)	4 (0.2)	4 (0.3)
		G3b	22 (0.1)		15 (0.1)	4 (0.1)	1 (0.0)	10 (0.2)	5 (0.2)	0 (0.0)	1 (0.1)	4 (0.3)
		G4	11 (0.1)		8 (0.1)	0 (0.0)	3 (0.3)	5 (0.1)	7 (0.3)	0 (0.0)	2 (0.5)	5 (0.3)
		G5	28 (0.4)		8 (0.4)	1 (1.3)	0 (0.0)	7 (0.4)	5 (0.5)	1 (2.6)	0 (0.0)	4 (0.4)
	Angiotensin receptor-neprilysin inhibitor	Total	17 (0.0)		8 (0.0)	6 (0.0)	1 (0.0)	1 (0.0)	5 (0.0)	4 (0.0)	1 (0.0)	0 (0.0)
		G2	8 (0.0)		4 (0.0)	4 (0.0)	0 (0.0)	0 (0.0)	2 (0.0)	2 (0.0)	0 (0.0)	0 (0.0)
		G3a	4 (0.0)		3 (0.0)	2 (0.0)	1 (0.0)	0 (0.0)	3 (0.0)	2 (0.1)	1 (0.1)	0 (0.0)
		G3b	3 (0.0)		0 (0.0)	0 (0.0)	0 (0.0)	0 (0.0)	0 (0.0)	0 (0.0)	0 (0.0)	0 (0.0)
		G4	0 (0.0)		0 (0.0)	0 (0.0)	0 (0.0)	0 (0.0)	0 (0.0)	0 (0.0)	0 (0.0)	0 (0.0)
		G5	2 (0.0)		1 (0.0)	0 (0.0)	0 (0.0)	1 (0.1)	0 (0.0)	0 (0.0)	0 (0.0)	0 (0.0)
	Sodium-glucose cotransporter-2 inhibitors	Total	4033 (0.5%)		2959 (0.7%)	1838 (0.6%)	634 (0.8%)	487 (0.9%)	1568 (2.9%)	954 (3.0%)	410 (3.0%)	204 (2.3%)
		G2	3285 (0.5%)		2480 (0.7%)	1619 (0.6%)	536 (0.8%)	325 (0.9%)	1333 (3.2%)	861 (3.2%)	352 (3.5%)	120 (3.0%)
		G3a	467 (0.5%)		302 (0.6%)	155 (0.5%)	69 (0.8%)	78 (0.9%)	128 (2.0%)	55 (1.7%)	41 (2.2%)	32 (2.5%)
		G3b	181 (0.6%)		116 (0.8%)	48 (0.7%)	22 (0.7%)	46 (0.9%)	63 (2.0%)	23 (2.4%)	12 (1.3%)	28 (2.2%)
		G4	57 (0.6%)		38 (0.7%)	7 (0.7%)	7 (0.8%)	24 (0.7%)	29 (1.3%)	6 (2.6%)	5 (1.2%)	18 (1.2%)
		G5	43 (0.6%)		23 (1.1%)	9 (11.3%)	0 (0.0%)	14 (0.7%)	15 (1.4%)	9 (23.1%)	0 (0.0%)	6 (0.6%)
	ARB	Whole stage	96168 (12.2)		52962 (11.7)	31781 (9.8)	10083 (13.2)	11098 (20.5)	12379 (22.9)	5659 (17.9)	3570 (26.5)	3150 (35.1)
		G2	67704 (10.4)		38015 (10.0)	24917 (8.8)	7268 (11.5)	5830 (17.0)	8417 (20.3)	4543 (16.7)	2541 (25.1)	1333 (33.4)
		G3a	17072 (18.3)		8925 (18.1)	5066 (16.2)	1769 (19.8)	2090 (23.2)	1812 (28.7)	765 (24.3)	566 (30.3)	481 (37.1)
		G3b	6796 (24.3)		3757 (25.4)	1489 (23.1)	738 (24.3)	1530 (28.7)	1041 (32.9)	257 (26.7)	294 (31.5)	490 (38.7)
		G4	2520 (28.1)		1573 (29.3)	278 (27.1)	265 (28.6)	1030 (30.2)	721 (33.4)	75 (31.9)	137 (31.8)	509 (34.0)
		G5	2076 (29.2)		692 (32.3)	31 (38.8)	43 (30.1)	618 (32.2)	388 (36.9)	19 (48.7)	32 (39.0)	337 (36.2)
	ACEi	Whole stage	24054 (3.1)		12350 (2.7)	7099 (2.2)	2438 (3.2)	2813 (5.2)	2816 (5.2)	1277 (4.0)	814 (6.1)	725 (8.1)
		G2	16338 (2.5)		8535 (2.2)	5323 (1.9)	1697 (2.7)	1515 (4.4)	1877 (4.5)	998 (3.7)	562 (5.5)	317 (7.9)
		G3a	4686 (5.0)		2271 (4.6)	1289 (4.1)	454 (5.1)	528 (5.9)	434 (6.9)	192 (6.1)	134 (7.2)	108 (8.3)
		G3b	1952 (7.0)		997 (6.7)	396 (6.1)	209 (6.9)	392 (7.4)	277 (8.8)	65 (6.8)	78 (8.4)	134 (10.6)
		G4	674 (7.5)		399 (7.4)	86 (8.4)	70 (7.5)	243 (7.1)	157 (7.3)	19 (8.1)	35 (8.1)	103 (6.9)
		G5	404 (5.7)		148 (6.9)	5 (6.3)	8 (5.6)	135 (7.0)	71 (6.8)	3 (7.7)	5 (6.1)	63 (6.8)
	MRA	Whole stage	19714 (2.5)		9662 (2.1)	5270 (1.6)	2025 (2.7)	2367 (4.4)	2297 (4.2)	1031 (3.3)	654 (4.9)	612 (6.8)
		G2	12199 (1.9)		6126 (1.6)	3553 (1.3)	1309 (2.1)	1264 (3.7)	1399 (3.4)	734 (2.7)	415 (4.1)	250 (6.3)
		G3a	4153 (4.4)		1890 (3.8)	1041 (3.3)	387 (4.3)	462 (5.1)	397 (6.3)	195 (6.2)	107 (5.7)	95 (7.3)
		G3b	2460 (8.8)		1145 (7.7)	558 (8.6)	227 (7.5)	360 (6.8)	284 (9.0)	84 (8.7)	85 (9.1)	115 (9.1)
		G4	754 (8.4)		418 (7.8)	111 (10.8)	95 (10.2)	212 (6.2)	160 (7.4)	15 (6.4)	41 (9.5)	104 (7.0)
		G5	148 (2.1)		83 (3.9)	7 (8.8)	7 (4.9)	69 (3.6)	57 (5.4)	3 (7.7)	6 (7.3)	48 (5.2)
	Sodium-glucose cotransporter-2 inhibitors	Whole stage	4033 (0.5)		2959 (0.7)	1838 (0.6)	634 (0.8)	487 (0.9)	1568 (2.9)	954 (3.0)	410 (3.0)	204 (2.3)
		G2	3285 (0.5)		2480 (0.7)	1619 (0.6)	536 (0.8)	325 (0.9)	1333 (3.2)	861 (3.2)	352 (3.5)	120 (3.0)
		G3a	467 (0.5)		302 (0.6)	155 (0.5)	69 (0.8)	78 (0.9)	128 (2.0)	55 (1.7)	41 (2.2)	32 (2.5)
		G3b	181 (0.6)		116 (0.8)	48 (0.7)	22 (0.7)	46 (0.9)	63 (2.0)	23 (2.4)	12 (1.3)	28 (2.2)
		G4	57 (0.6)		38 (0.7)	7 (0.7)	7 (0.8)	24 (0.7)	29 (1.3)	6 (2.6)	5 (1.2)	18 (1.2)
		G5	43 (0.6)		23 (1.1)	9 (11.3)	0 (0.0)	14 (0.7)	15 (1.4)	9 (23.1)	0 (0.0)	6 (0.6)
	Sulfonylureas	Whole stage	21084 (2.7)		15467 (3.4)	8886 (2.8)	3397 (4.5)	3184 (5.9)	5405 (10.0)	2903 (9.2)	1695 (12.6)	807 (9.0)
		G2	16870 (2.6)		12665 (3.3)	7767 (2.7)	2814 (4.4)	2084 (6.1)	4553 (11.0)	2626 (9.6)	1434 (14.1)	493 (12.4)
		G3a	2667 (2.9)		1776 (3.6)	852 (2.7)	402 (4.5)	522 (5.8)	506 (8.0)	208 (6.6)	177 (9.5)	121 (9.3)
		G3b	1068 (3.8)		718 (4.8)	231 (3.6)	149 (4.9)	338 (6.3)	221 (7.0)	56 (5.8)	66 (7.1)	99 (7.8)
		G4	354 (3.9)		235 (4.4)	31 (3.0)	28 (3.0)	176 (5.2)	90 (4.2)	12 (5.1)	16 (3.7)	62 (4.1)
		G5	125 (1.8)		73 (3.4)	5 (6.3)	4 (2.8)	64 (3.3)	35 (3.3)	1 (2.6)	2 (2.4)	32 (3.4)
	Biguanides	Whole stage	19642 (2.5)		15594 (3.4)	9458 (2.9)	3566 (4.7)	2570 (4.8)	7212 (13.3)	4377 (13.8)	2074 (15.4)	761 (8.5)
		G2	17251 (2.7)		13932 (3.7)	8753 (3.1)	3149 (5.0)	2030 (5.9)	6546 (15.8)	4115 (15.1)	1853 (18.3)	578 (14.5)
		G3a	1768 (1.9)		1255 (2.5)	596 (1.9)	335 (3.8)	324 (3.6)	489 (7.7)	216 (6.9)	181 (9.7)	92 (7.1)
		G3b	500 (1.8)		321 (2.2)	95 (1.5)	68 (2.2)	158 (3.0)	129 (4.1)	38 (4.0)	31 (3.3)	60 (4.7)
		G4	96 (1.1)		65 (1.2)	13 (1.3)	13 (1.4)	39 (1.1)	34 (1.6)	7 (3.0)	9 (2.1)	18 (1.2)
		G5	27 (0.4)		21 (1.0)	1 (1.3)	1 (0.7)	19 (1.0)	14 (1.3)	1 (2.6)	0 (0.0)	13 (1.4)
	Alpha-glucosidase inhibitors	Whole stage	15124 (1.9)		11213 (2.5)	6565 (2.0)	2334 (3.1)	2314 (4.3)	3984 (7.4)	2192 (6.9)	1147 (8.5)	645 (7.2)
		G2	11486 (1.8)		8792 (2.3)	5649 (2.0)	1824 (2.9)	1319 (3.8)	3152 (7.6)	1943 (7.1)	897 (8.8)	312 (7.8)
		G3a	1972 (2.1)		1389 (2.8)	695 (2.2)	318 (3.6)	376 (4.2)	405 (6.4)	175 (5.6)	148 (7.9)	82 (6.3)
		G3b	906 (3.2)		618 (4.2)	180 (2.8)	148 (4.9)	290 (5.4)	236 (7.5)	56 (5.8)	77 (8.3)	103 (8.1)
		G4	394 (4.4)		288 (5.4)	38 (3.7)	36 (3.9)	214 (6.3)	140 (6.5)	16 (6.8)	20 (4.6)	104 (7.0)
		G5	366 (5.1)		126 (5.9)	3 (3.8)	8 (5.6)	115 (6.0)	51 (4.9)	2 (5.1)	5 (6.1)	44 (4.7)
	Tiazolidine	Whole stage	6903 (0.9)		5243 (1.2)	3216 (1.0)	1096 (1.4)	931 (1.7)	1831 (3.4)	1084 (3.4)	529 (3.9)	218 (2.4)
		G2	5689 (0.9)		4390 (1.2)	2835 (1.0)	915 (1.4)	640 (1.9)	1597 (3.9)	999 (3.7)	456 (4.5)	142 (3.6)
		G3a	824 (0.9)		588 (1.2)	309 (1.0)	126 (1.4)	153 (1.7)	149 (2.4)	61 (1.9)	56 (3.0)	32 (2.5)
		G3b	296 (1.1)		201 (1.4)	63 (1.0)	50 (1.6)	88 (1.7)	60 (1.9)	21 (2.2)	14 (1.5)	25 (2.0)
		G4	82 (0.9)		57 (1.1)	8 (0.8)	5 (0.5)	44 (1.3)	23 (1.1)	3 (1.3)	3 (0.7)	17 (1.1)
		G5	12 (0.2)		7 (0.3)	1 (1.3)	0 (0.0)	6 (0.3)	2 (0.2)	0 (0.0)	0 (0.0)	2 (0.2)
	Glinides	Whole stage	5754 (0.7)		4517 (1.0)	2767 (0.9)	896 (1.2)	854 (1.6)	2146 (4.0)	1246 (3.9)	567 (4.2)	333 (3.7)
		G2	4419 (0.7)		3584 (0.9)	2429 (0.9)	717 (1.1)	438 (1.3)	1697 (4.1)	1109 (4.1)	459 (4.5)	129 (3.2)
		G3a	674 (0.7)		499 (1.0)	245 (0.8)	107 (1.2)	147 (1.6)	223 (3.5)	101 (3.2)	64 (3.4)	58 (4.5)
		G3b	330 (1.2)		244 (1.6)	76 (1.2)	53 (1.7)	115 (2.2)	115 (3.6)	32 (3.3)	30 (3.2)	53 (4.2)
		G4	187 (2.1)		130 (2.4)	16 (1.6)	18 (1.9)	96 (2.8)	78 (3.6)	4 (1.7)	14 (3.2)	60 (4.0)
		G5	144 (2.0)		60 (2.8)	1 (1.3)	1 (0.7)	58 (3.0)	33 (3.1)	0 (0.0)	0 (0.0)	33 (3.5)
	Dipeptidyl peptidase-4 inhibitors	Whole stage	28052 (3.6)		19559 (4.3)	11009 (3.4)	4441 (5.8)	4109 (7.6)	8167 (15.1)	4530 (14.3)	2291 (17.0)	1346 (15.0)
		G2	21383 (3.3)		15529 (4.1)	9574 (3.4)	3563 (5.6)	2392 (7.0)	6539 (15.8)	4067 (14.9)	1845 (18.2)	627 (15.7)
		G3a	3611 (3.9)		2291 (4.7)	1097 (3.5)	553 (6.2)	641 (7.1)	803 (12.7)	339 (10.8)	266 (14.2)	198 (15.3)
		G3b	1610 (5.8)		1007 (6.8)	281 (4.4)	235 (7.7)	491 (9.2)	415 (13.1)	100 (10.4)	123 (13.2)	192 (15.2)
		G4	729 (8.1)		494 (9.2)	54 (5.3)	74 (8.0)	366 (10.7)	280 (13.0)	23 (9.8)	44 (10.2)	213 (14.2)
		G5	719 (10.1)		238 (11.1)	3 (3.8)	16 (11.2)	219 (11.4)	130 (12.4)	1 (2.6)	13 (15.9)	116 (12.5)
	Glucagon-like peptide-1 receptor agonist	Whole stage	1328 (0.2)		1127 (0.2)	613 (0.2)	286 (0.4)	228 (0.4)	718 (1.3)	395 (1.2)	208 (1.5)	115 (1.3)
		G2	1101 (0.2)		959 (0.3)	553 (0.2)	252 (0.4)	154 (0.4)	613 (1.5)	360 (1.3)	183 (1.8)	70 (1.8)
		G3a	101 (0.1)		80 (0.2)	43 (0.1)	15 (0.2)	22 (0.2)	47 (0.7)	25 (0.8)	11 (0.6)	11 (0.8)
		G3b	73 (0.3)		60 (0.4)	15 (0.2)	16 (0.5)	29 (0.5)	41 (1.3)	8 (0.8)	11 (1.2)	22 (1.7)
		G4	26 (0.3)		20 (0.4)	2 (0.2)	3 (0.3)	15 (0.4)	13 (0.6)	2 (0.9)	3 (0.7)	8 (0.5)
		G5	27 (0.4)		8 (0.4)	0 (0.0)	0 (0.0)	8 (0.4)	4 (0.4)	0 (0.0)	0 (0.0)	4 (0.4)
	Insulins	Whole stage	26490 (3.4)		18882 (4.2)	10047 (3.1)	4168 (5.5)	4667 (8.6)	8142 (15.1)	4263 (13.5)	2267 (16.9)	1612 (18.0)
		G2	20503 (3.2)		15119 (4.0)	8937 (3.1)	3384 (5.3)	2798 (8.1)	6561 (15.9)	3895 (14.3)	1854 (18.3)	812 (20.4)
		G3a	2776 (3.0)		1868 (3.8)	775 (2.5)	487 (5.5)	606 (6.7)	730 (11.6)	256 (8.1)	254 (13.6)	220 (17.0)
		G3b	1535 (5.5)		1027 (6.9)	266 (4.1)	216 (7.1)	545 (10.2)	412 (13.0)	86 (8.9)	112 (12.0)	214 (16.9)
		G4	856 (9.5)		591 (11.0)	61 (6.0)	73 (7.9)	457 (13.4)	303 (14.0)	21 (8.9)	43 (10.0)	239 (16.0)
		G5	820 (11.5)		277 (12.9)	8 (10.0)	8 (5.6)	261 (13.6)	136 (12.9)	5 (12.8)	4 (4.9)	127 (13.7)
	Calcium channel blockers	Whole stage	122520 (15.5)		66437 (14.7)	38714 (12.0)	12897 (16.9)	14826 (27.4)	13168 (24.4)	5686 (18.0)	3816 (28.4)	3666 (40.8)
		G2	87629 (13.5)		48123 (12.6)	31083 (11.0)	9385 (14.8)	7655 (22.3)	8523 (20.6)	4585 (16.8)	2645 (26.1)	1293 (32.4)
		G3a	20476 (21.9)		10629 (21.6)	5753 (18.4)	2199 (24.6)	2677 (29.7)	1828 (29.0)	741 (23.5)	612 (32.8)	475 (36.6)
		G3b	7838 (28.1)		4371 (29.5)	1533 (23.8)	907 (29.9)	1931 (36.2)	1162 (36.8)	253 (26.3)	326 (35.0)	583 (46.0)
		G4	3406 (38.0)		2149 (40.1)	307 (30.0)	332 (35.8)	1510 (44.3)	1015 (47.0)	81 (34.5)	186 (43.2)	748 (50.0)
		G5	3171 (44.6)		1165 (54.3)	38 (47.5)	74 (51.7)	1053 (54.8)	640 (60.9)	26 (66.7)	47 (57.3)	567 (61.0)
	Beta-blockers	Whole stage	50464 (6.4)		22357 (4.9)	13559 (4.2)	4217 (5.5)	4581 (8.5)	4546 (8.4)	2243 (7.1)	1263 (9.4)	1040 (11.6)
		G2	34274 (5.3)		15328 (4.0)	10220 (3.6)	2892 (4.6)	2216 (6.5)	2820 (6.8)	1666 (6.1)	806 (7.9)	348 (8.7)
		G3a	9524 (10.2)		4130 (8.4)	2427 (7.8)	805 (9.0)	898 (10.0)	767 (12.1)	391 (12.4)	236 (12.6)	140 (10.8)
		G3b	3879 (13.9)		1821 (12.3)	755 (11.7)	389 (12.8)	677 (12.7)	481 (15.2)	139 (14.5)	156 (16.7)	186 (14.7)
		G4	1348 (15.0)		714 (13.3)	143 (14.0)	112 (12.1)	459 (13.5)	294 (13.6)	38 (16.2)	55 (12.8)	201 (13.4)
		G5	1439 (20.2)		364 (17.0)	14 (17.5)	19 (13.3)	331 (17.2)	184 (17.5)	9 (23.1)	10 (12.2)	165 (17.7)
	Diuretics	Whole stage	63488 (8.1)		32941 (7.3)	17337 (5.4)	6624 (8.7)	8980 (16.6)	7154 (13.2)	2753 (8.7)	1908 (14.2)	2493 (27.8)
		G2	39304 (6.0)		20742 (5.4)	12222 (4.3)	4304 (6.8)	4216 (12.3)	3906 (9.4)	1969 (7.2)	1146 (11.3)	791 (19.8)
		G3a	12115 (13.0)		5867 (11.9)	3196 (10.2)	1183 (13.3)	1488 (16.5)	1077 (17.1)	452 (14.4)	308 (16.5)	317 (24.4)
		G3b	7079 (25.3)		3618 (24.4)	1517 (23.5)	754 (24.8)	1347 (25.3)	912 (28.9)	226 (23.5)	267 (28.6)	419 (33.1)
		G4	3130 (34.9)		1835 (34.2)	365 (35.6)	325 (35.0)	1145 (33.6)	771 (35.7)	84 (35.7)	149 (34.6)	538 (36.0)
		G5	1860 (26.2)		879 (41.0)	37 (46.3)	58 (40.6)	784 (40.8)	488 (46.4)	22 (56.4)	38 (46.3)	428 (46.0)
	Antilipidemics	Whole stage	95000 (12.1)		50395 (11.1)	32942 (10.2)	9064 (11.9)	8389 (15.5)	12221 (22.6)	6684 (21.1)	3240 (24.1)	2297 (25.6)
		G2	72011 (11.1)		38660 (10.1)	27125 (9.6)	6871 (10.9)	4664 (13.6)	9091 (22.0)	5645 (20.7)	2437 (24.0)	1009 (25.3)
		G3a	14971 (16.0)		7507 (15.2)	4504 (14.4)	1432 (16.0)	1571 (17.4)	1553 (24.6)	742 (23.6)	455 (24.4)	356 (27.4)
		G3b	5075 (18.2)		2729 (18.4)	1123 (17.4)	562 (18.5)	1044 (19.6)	829 (26.2)	229 (23.8)	238 (25.5)	362 (28.6)
		G4	1675 (18.7)		1040 (19.4)	169 (16.5)	179 (19.3)	692 (20.3)	501 (23.2)	53 (22.6)	97 (22.5)	351 (23.5)
		G5	1268 (17.8)		459 (21.4)	21 (26.3)	20 (14.0)	418 (21.8)	247 (23.5)	15 (38.5)	13 (15.9)	219 (23.5)
	Erythropoiesis-stimulating agent	Whole stage	4931 (0.6)		3095 (0.7)	964 (0.3)	470 (0.6)	1661 (3.1)	1428 (2.6)	167 (0.5)	237 (1.8)	1024 (11.4)
		G2	1317 (0.2)		928 (0.2)	673 (0.2)	166 (0.3)	89 (0.3)	133 (0.3)	61 (0.2)	41 (0.4)	31 (0.8)
		G3a	312 (0.3)		226 (0.5)	110 (0.4)	48 (0.5)	68 (0.8)	78 (1.2)	23 (0.7)	27 (1.4)	28 (2.2)
		G3b	500 (1.8)		364 (2.5)	90 (1.4)	77 (2.5)	197 (3.7)	190 (6.0)	35 (3.6)	40 (4.3)	115 (9.1)
		G4	1020 (11.4)		761 (14.2)	72 (7.0)	121 (13.0)	568 (16.7)	499 (23.1)	36 (15.3)	85 (19.7)	378 (25.3)
		G5	1782 (25.1)		816 (38.1)	19 (23.8)	58 (40.6)	739 (38.5)	528 (50.2)	12 (30.8)	44 (53.7)	472 (50.8)
	Iron	Whole stage	30007 (3.8)		15466 (3.4)	9263 (2.9)	3005 (3.9)	3198 (5.9)	2319 (4.3)	981 (3.1)	658 (4.9)	680 (7.6)
		G2	23043 (3.5)		12006 (3.1)	7939 (2.8)	2312 (3.7)	1755 (5.1)	1515 (3.7)	827 (3.0)	458 (4.5)	230 (5.8)
		G3a	3377 (3.6)		1677 (3.4)	871 (2.8)	379 (4.2)	427 (4.7)	234 (3.7)	86 (2.7)	83 (4.4)	65 (5.0)
		G3b	1794 (6.4)		939 (6.3)	363 (5.6)	206 (6.8)	370 (6.9)	215 (6.8)	48 (5.0)	66 (7.1)	101 (8.0)
		G4	915 (10.2)		542 (10.1)	85 (8.3)	91 (9.8)	366 (10.7)	204 (9.4)	18 (7.7)	39 (9.0)	147 (9.8)
		G5	878 (12.4)		302 (14.1)	5 (6.3)	17 (11.9)	280 (14.6)	151 (14.4)	2 (5.1)	12 (14.6)	137 (14.7)
	Potassium binder	Whole stage	5569 (0.7)		3264 (0.7)	979 (0.3)	609 (0.8)	1676 (3.1)	1310 (2.4)	227 (0.7)	274 (2.0)	809 (9.0)
		G2	1494 (0.2)		914 (0.2)	489 (0.2)	205 (0.3)	220 (0.6)	217 (0.5)	87 (0.3)	65 (0.6)	65 (1.6)
		G3a	783 (0.8)		460 (0.9)	208 (0.7)	107 (1.2)	145 (1.6)	141 (2.2)	50 (1.6)	51 (2.7)	40 (3.1)
		G3b	935 (3.3)		554 (3.7)	175 (2.7)	126 (4.2)	253 (4.7)	208 (6.6)	52 (5.4)	58 (6.2)	98 (7.7)
		G4	1114 (12.4)		750 (14.0)	92 (9.0)	136 (14.7)	522 (15.3)	392 (18.1)	27 (11.5)	80 (18.6)	285 (19.1)
		G5	1243 (17.5)		586 (27.3)	15 (18.8)	35 (24.5)	536 (27.9)	352 (33.5)	11 (28.2)	20 (24.4)	321 (34.5)
	Phosphate binder	Whole stage	2031 (0.3)		348 (0.1)	40 (0.0)	23 (0.0)	285 (0.5)	164 (0.3)	13 (0.0)	17 (0.1)	134 (1.5)
		G2	63 (0.0)		39 (0.0)	24 (0.0)	5 (0.0)	10 (0.0)	13 (0.0)	7 (0.0)	3 (0.0)	3 (0.1)
		G3a	22 (0.0)		14 (0.0)	6 (0.0)	3 (0.0)	5 (0.1)	5 (0.1)	3 (0.1)	2 (0.1)	0 (0.0)
		G3b	22 (0.1)		14 (0.1)	3 (0.0)	1 (0.0)	10 (0.2)	10 (0.3)	0 (0.0)	1 (0.1)	9 (0.7)
		G4	119 (1.3)		36 (0.7)	2 (0.2)	6 (0.6)	28 (0.8)	20 (0.9)	1 (0.4)	5 (1.2)	14 (0.9)
		G5	1805 (25.4)		245 (11.4)	5 (6.3)	8 (5.6)	232 (12.1)	116 (11.0)	2 (5.1)	6 (7.3)	108 (11.6)
	Spherical carbon adsorbent	Whole stage	1542 (0.2)		1089 (0.2)	156 (0.0)	150 (0.2)	783 (1.4)	582 (1.1)	58 (0.2)	86 (0.6)	438 (4.9)
		G2	75 (0.0)		44 (0.0)	20 (0.0)	11 (0.0)	13 (0.0)	12 (0.0)	4 (0.0)	4 (0.0)	4 (0.1)
		G3a	75 (0.1)		55 (0.1)	23 (0.1)	10 (0.1)	22 (0.2)	19 (0.3)	7 (0.2)	6 (0.3)	6 (0.5)
		G3b	278 (1.0)		193 (1.3)	61 (0.9)	42 (1.4)	90 (1.7)	93 (2.9)	23 (2.4)	21 (2.3)	49 (3.9)
		G4	597 (6.7)		440 (8.2)	42 (4.1)	63 (6.8)	335 (9.8)	237 (11.0)	17 (7.2)	38 (8.8)	182 (12.2)
		G5	517 (7.3)		357 (16.7)	10 (12.5)	24 (16.8)	323 (16.8)	221 (21.0)	7 (17.9)	17 (20.7)	197 (21.2)
	Sodium bicarbonate	Whole stage	1642 (0.2)		1147 (0.3)	323 (0.1)	170 (0.2)	654 (1.2)	582 (1.1)	44 (0.1)	82 (0.6)	456 (5.1)
		G2	668 (0.1)		385 (0.1)	252 (0.1)	74 (0.1)	59 (0.2)	44 (0.1)	21 (0.1)	14 (0.1)	9 (0.2)
		G3a	126 (0.1)		73 (0.1)	36 (0.1)	18 (0.2)	19 (0.2)	26 (0.4)	5 (0.2)	12 (0.6)	9 (0.7)
		G3b	99 (0.4)		72 (0.5)	19 (0.3)	17 (0.6)	36 (0.7)	43 (1.4)	7 (0.7)	10 (1.1)	26 (2.1)
		G4	259 (2.9)		231 (4.3)	12 (1.2)	33 (3.6)	186 (5.5)	181 (8.4)	7 (3.0)	25 (5.8)	149 (10.0)
		G5	490 (6.9)		386 (18.0)	4 (5.0)	28 (19.6)	354 (18.4)	288 (27.4)	4 (10.3)	21 (25.6)	263 (28.3)
	Xanthine oxidoreductase inhibitors	Whole stage	25622 (3.3)		13758 (3.0)	7371 (2.3)	2559 (3.4)	3828 (7.1)	3608 (6.7)	1295 (4.1)	915 (6.8)	1398 (15.6)
		G2	13829 (2.1)		7192 (1.9)	4750 (1.7)	1327 (2.1)	1115 (3.2)	1354 (3.3)	758 (2.8)	376 (3.7)	220 (5.5)
		G3a	5359 (5.7)		2837 (5.8)	1614 (5.2)	551 (6.2)	672 (7.5)	664 (10.5)	291 (9.2)	203 (10.9)	170 (13.1)
		G3b	3350 (12.0)		1882 (12.7)	764 (11.8)	394 (13.0)	724 (13.6)	597 (18.9)	173 (18.0)	166 (17.8)	258 (20.4)
		G4	1876 (20.9)		1237 (23.1)	228 (22.2)	241 (26.0)	768 (22.5)	621 (28.7)	68 (28.9)	138 (32.0)	415 (27.8)
		G5	1208 (17.0)		610 (28.5)	15 (18.8)	46 (32.2)	549 (28.6)	372 (35.4)	5 (12.8)	32 (39.0)	335 (36.0)
	NSAIDs (>90 days excluiding pro re nate prescription)	Whole stage	18852 (2.4)		10481 (2.3)	7417 (2.3)	1769 (2.3)	1295 (2.4)	1113 (2.1)	675 (2.1)	304 (2.3)	134 (1.5)
		G2	15415 (2.4)		8691 (2.3)	6301 (2.2)	1438 (2.3)	952 (2.8)	942 (2.3)	589 (2.2)	253 (2.5)	100 (2.5)
		G3a	2486 (2.7)		1309 (2.7)	874 (2.8)	234 (2.6)	201 (2.2)	104 (1.6)	63 (2.0)	25 (1.3)	16 (1.2)
		G3b	749 (2.7)		389 (2.6)	207 (3.2)	82 (2.7)	100 (1.9)	47 (1.5)	19 (2.0)	21 (2.3)	7 (0.6)
		G4	154 (1.7)		88 (1.6)	35 (3.4)	15 (1.6)	38 (1.1)	20 (0.9)	4 (1.7)	5 (1.2)	11 (0.7)
		G5	48 (0.7)		4 (0.2)	0 (0.0)	0 (0.0)	4 (0.2)	0 (0.0)	0 (0.0)	0 (0.0)	0 (0.0)
	Proton pump inhibitors	Whole stage	129308 (16.4)		64160 (14.2)	40012 (12.4)	12261 (16.1)	11887 (22.0)	10831 (20.0)	5453 (17.2)	3016 (22.4)	2362 (26.3)
		G2	98947 (15.2)		50115 (13.1)	33417 (11.8)	9503 (15.0)	7195 (20.9)	7612 (18.4)	4455 (16.3)	2169 (21.4)	988 (24.8)
		G3a	18186 (19.5)		8416 (17.1)	4765 (15.2)	1705 (19.1)	1946 (21.6)	1439 (22.8)	666 (21.2)	435 (23.3)	338 (26.1)
		G3b	6977 (25.0)		3532 (23.8)	1520 (23.6)	743 (24.5)	1269 (23.8)	855 (27.1)	245 (25.5)	255 (27.4)	355 (28.0)
		G4	2617 (29.2)		1487 (27.7)	286 (27.9)	272 (29.3)	929 (27.2)	626 (29.0)	72 (30.6)	137 (31.8)	417 (27.9)
		G5	2581 (36.3)		610 (28.5)	24 (30.0)	38 (26.6)	548 (28.5)	299 (28.4)	15 (38.5)	20 (24.4)	264 (28.4)
	Abbreviations: UACR urine albumin-creatinine ratio, UPCR urine protein creatinine ratio, RAASi renin-angiotensin-aldosterone dystem inhibitor, ARB angiotensin receptor blocker, ACEi angiotensin converting enzyme inhibitor, MRA mineralcorticoid receptor antagonist, NSAIDs non-steroidal anti-inflammatory drugs, eGFR estmated glomerular filteration rate, KDIGO Kidney Disease: Improving Global Outcom…

## Sheet: Table S6
	Supplementary Table S6. Laboratory data, hyperkalemia, and hypokalemia in each eGFR stage and KDIGO heatmap
			Overall population		Patients with any proteinuria data					Patients with quantitative proteinuria data
					Subtotal	A1	A2	A3	Subtotal	A1	A2	A3
	n [% of Overall population] (% of subtotal)	Whole stage	788059 [100.0]		452996 (100.0) [57.5]	322666 (71.2)	76307 (16.8)	54023 (11.9)	54073 (100.0) [6.9]	31640 (58.5)	13454 (24.9)	8979 (16.6)
		G2	650622 [82.6]		381415 (84.2)	283793 (62.6)	63274 (14.0)	34348 (7.6)	41388 (76.5)	27257 (50.4)	10141 (18.8)	3990 (7.4)
		G3a	93430 [11.9]		49253 (10.9)	31316 (6.9)	8927 (2.0)	9010 (2.0)	6313 (11.7)	3148 (5.8)	1868 (3.5)	1297 (2.4)
		G3b	27933 [3.5]		14820 (3.3)	6452 (1.4)	3035 (0.7)	5333 (1.2)	3160 (5.8)	961 (1.8)	932 (1.7)	1267 (2.3)
		G4	8966 [1.1]		5364 (1.2)	1025 (0.2)	928 (0.2)	3411 (0.8)	2161 (4.0)	235 (0.4)	431 (0.8)	1495 (2.8)
		G5	7108 [0.9]		2144 (0.5)	80 (0.0)	143 (0.0)	1921 (0.4)	1051 (2.5)	39 (0.1)	82 (0.2)	930 (1.7)
	UACR (mg/gCr)	Whole stage	31112 (3.9)		29451 (6.5)	19349 (6.0)	7392 (9.7)	2710 (5.0)	25716 (47.6)	16821 (53.2)	6813 (50.6)	2082 (23.2)
	n (% in each category)	G2	26622 (4.1)		25307 (6.6)	17465 (6.2)	6136 (9.7)	1706 (5.0)	22068 (53.3)	15197 (55.8)	5621 (55.4)	1250 (31.3)
		G3a	3039 (3.3)		2826 (5.7)	1543 (4.9)	859 (9.6)	424 (4.7)	2503 (39.6)	1336 (42.4)	821 (44.0)	346 (26.7)
		G3b	992 (3.6)		902 (6.1)	302 (4.7)	311 (10.2)	289 (5.4)	783 (24.8)	257 (26.7)	288 (30.9)	238 (18.8)
		G4	349 (3.9)		320 (6.0)	39 (3.8)	80 (8.6)	201 (5.9)	280 (13.0)	31 (13.2)	77 (17.9)	172 (11.5)
		G5	110 (1.5)		96 (4.5)	0 (0.0)	6 (4.2)	90 (4.7)	82 (7.8)	0 (0.0)	6 (7.3)	76 (8.2)
	Urine albumin (mg/dL)	Whole stage	4591 (0.6)		4299 (0.9)	2824 (0.9)	982 (1.3)	493 (0.9)	3191 (5.9)	2117 (6.7)	780 (5.8)	294 (3.3)
	n (% in each category)	G2	3876 (0.6)		3649 (1.0)	2525 (0.9)	828 (1.3)	296 (0.9)	2685 (6.5)	1879 (6.9)	647 (6.4)	159 (4.0)
		G3a	458 (0.5)		415 (0.8)	226 (0.7)	105 (1.2)	84 (0.9)	321 (5.1)	179 (5.7)	91 (4.9)	51 (3.9)
		G3b	176 (0.6)		164 (1.1)	63 (1.0)	38 (1.3)	63 (1.2)	128 (4.1)	51 (5.3)	33 (3.5)	44 (3.5)
		G4	65 (0.7)		57 (1.1)	9 (0.9)	10 (1.1)	38 (1.1)	44 (2.0)	7 (3.0)	8 (1.9)	29 (1.9)
		G5	16 (0.2)		14 (0.7)	1 (1.3)	1 (0.7)	12 (0.6)	13 (1.2)	1 (2.6)	1 (1.2)	11 (1.2)
	Urine alubmin (mg/day)	Whole stage	25766 (3.3)		24368 (5.4)	15998 (5.0)	6023 (7.9)	2347 (4.3)	20810 (38.5)	13563 (42.9)	5489 (40.8)	1758 (19.6)
	n (% in each category)	G2	21932 (3.4)		20841 (5.5)	14405 (5.1)	4973 (7.9)	1463 (4.3)	17764 (42.9)	12231 (44.9)	4495 (44.3)	1038 (26.0)
		G3a	2547 (2.7)		2359 (4.8)	1292 (4.1)	705 (7.9)	362 (4.0)	2041 (32.3)	1082 (34.4)	672 (36.0)	287 (22.1)
		G3b	863 (3.1)		786 (5.3)	262 (4.1)	266 (8.8)	258 (4.8)	673 (21.3)	220 (22.9)	246 (26.4)	207 (16.3)
		G4	323 (3.6)		296 (5.5)	39 (3.8)	73 (7.9)	184 (5.4)	257 (11.9)	30 (12.8)	70 (16.2)	157 (10.5)
		G5	101 (1.4)		86 (4.0)	0 (0.0)	6 (4.2)	80 (4.2)	75 (7.1)	0 (0.0)	6 (7.3)	69 (7.4)
	Urine albumin (semi-quantitative)	Whole stage	3184 (0.4)		3103 (0.7)	1867 (0.6)	770 (1.0)	466 (0.9)	2346 (4.3)	1497 (4.7)	696 (5.2)	153 (1.7)
	n (% in each category)	G2	2793 (0.4)		2728 (0.7)	1695 (0.6)	649 (1.0)	384 (1.1)	2048 (4.9)	1360 (5.0)	579 (5.7)	109 (2.7)
		G3a	303 (0.3)		293 (0.6)	151 (0.5)	89 (1.0)	53 (0.6)	238 (3.8)	123 (3.9)	86 (4.6)	29 (2.2)
		G3b	70 (0.3)		65 (0.4)	20 (0.3)	27 (0.9)	18 (0.3)	48 (1.5)	14 (1.5)	26 (2.8)	8 (0.6)
		G4	14 (0.2)		13 (0.2)	1 (0.1)	5 (0.5)	7 (0.2)	9 (0.4)	0 (0.0)	5 (1.2)	4 (0.3)
		G5	4 (0.1)		4 (0.2)	0 (0.0)	0 (0.0)	4 (0.2)	3 (0.3)	0 (0.0)	0 (0.0)	3 (0.3)
	Urine protein (g/day)	Whole stage	5575 (0.7)		5139 (1.1)	2004 (0.6)	1245 (1.6)	1890 (3.5)	4212 (7.8)	1552 (4.9)	1122 (8.3)	1538 (17.1)
	n (% in each category)	G2	3656 (0.6)		3377 (0.9)	1647 (0.6)	881 (1.4)	849 (2.5)	2746 (6.6)	1274 (4.7)	785 (7.7)	687 (17.2)
		G3a	687 (0.7)		621 (1.3)	207 (0.7)	158 (1.8)	256 (2.8)	510 (8.1)	156 (5.0)	146 (7.8)	208 (16.0)
		G3b	535 (1.9)		495 (3.3)	93 (1.4)	121 (4.0)	281 (5.3)	411 (13.0)	72 (7.5)	112 (12.0)	227 (17.9)
		G4	411 (4.6)		384 (7.2)	47 (4.6)	64 (6.9)	273 (8.0)	332 (15.4)	40 (17.0)	59 (13.7)	233 (15.6)
		G5	286 (4.0)		262 (12.2)	10 (12.5)	21 (14.7)	231 (12.0)	213 (20.3)	10 (25.6)	20 (24.4)	183 (19.7)
	UPCR (g/gCr)	Whole stage	22939 (2.9)		21213 (4.7)	8566 (2.7)	5439 (7.1)	7208 (13.3)	19047 (35.2)	7401 (23.4)	5124 (38.1)	6522 (72.6)
	n (% in each category)	G2	13896 (2.1)		12868 (3.4)	6540 (2.3)	3560 (5.6)	2768 (8.1)	11401 (27.5)	5612 (20.6)	3332 (32.9)	2457 (61.6)
		G3a	3361 (3.6)		3087 (6.3)	1216 (3.9)	864 (9.7)	1007 (11.2)	2809 (44.5)	1079 (34.3)	824 (44.1)	906 (69.9)
		G3b	2480 (8.9)		2306 (15.6)	621 (9.6)	581 (19.1)	1104 (20.7)	2092 (66.2)	540 (56.2)	550 (59.0)	1002 (79.1)
		G4	2094 (23.4)		1961 (36.6)	176 (17.2)	359 (38.7)	1426 (41.8)	1838 (85.1)	158 (67.2)	346 (80.3)	1334 (89.2)
		G5	1108 (15.6)		991 (46.2)	13 (16.3)	75 (52.4)	903 (47.0)	907 (86.3)	12 (30.8)	72 (87.8)	823 (88.5)
	Urine protein (mg/dL)	Whole stage	27664 (3.5)		25404 (5.6)	10302 (3.2)	6317 (8.3)	8785 (16.3)	17297 (32.0)	6794 (21.5)	4489 (33.4)	6014 (67.0)
	n (% in each category)	G2	17855 (2.7)		16415 (4.3)	8113 (2.9)	4389 (6.9)	3913 (11.4)	10382 (25.1)	5191 (19.0)	2931 (28.9)	2260 (56.6)
		G3a	3993 (4.3)		3638 (7.4)	1394 (4.5)	932 (10.4)	1312 (14.6)	2549 (40.4)	991 (31.5)	702 (37.6)	856 (66.0)
		G3b	2619 (9.4)		2422 (16.3)	614 (9.5)	581 (19.1)	1227 (23.0)	1881 (59.5)	464 (48.3)	495 (53.1)	922 (72.8)
		G4	2096 (23.4)		1953 (36.4)	169 (16.5)	341 (36.7)	1443 (42.3)	1666 (77.1)	137 (58.3)	297 (68.9)	1232 (82.4)
		G5	1101 (15.5)		976 (45.5)	12 (15.0)	74 (51.7)	890 (46.3)	819 (77.9)	11 (28.2)	64 (78.0)	744 (80.0)
	Urine protein (semi-quantitative)	Whole stage	497941 (63.2)		449752 (99.3)	320860 (99.4)	75524 (99.0)	53368 (98.8)	51036 (94.4)	29987 (94.8)	12705 (94.4)	8344 (92.9)
	n (% in each category)	G2	416827 (64.1)		378962 (99.4)	282245 (99.5)	62665 (99.0)	34052 (99.1)	39108 (94.5)	25837 (94.8)	9562 (94.3)	3709 (93.0)
		G3a	55588 (59.5)		48862 (99.2)	31126 (99.4)	8824 (98.8)	8912 (98.9)	5951 (94.3)	2980 (94.7)	1769 (94.7)	1202 (92.7)
		G3b	17031 (61.0)		14611 (98.6)	6398 (99.2)	2984 (98.3)	5229 (98.0)	2954 (93.5)	909 (94.6)	881 (94.5)	1164 (91.9)
		G4	6029 (67.2)		5245 (97.8)	1013 (98.8)	909 (98.0)	3323 (97.4)	2043 (94.5)	224 (95.3)	412 (95.6)	1407 (94.1)
		G5	2466 (34.7)		2072 (96.6)	78 (97.5)	142 (99.3)	1852 (96.4)	980 (93.2)	37 (94.9)	81 (98.8)	862 (92.7)
	Urine creatinine	Whole stage	60561 (7.7)		51920 (11.5)	29845 (9.2)	11044 (14.5)	11031 (20.4)	33628 (62.2)	17919 (56.6)	8382 (62.3)	7327 (81.6)
	n (% in each category)	G2	45141 (6.9)		38521 (10.1)	25078 (8.8)	8227 (13.0)	5216 (15.2)	24221 (58.5)	15115 (55.5)	6123 (60.4)	2983 (74.8)
		G3a	7410 (7.9)		6330 (12.9)	3279 (10.5)	1488 (16.7)	1563 (17.3)	4039 (64.0)	1860 (59.1)	1162 (62.2)	1017 (78.4)
		G3b	3971 (14.2)		3466 (23.4)	1162 (18.0)	819 (27.0)	1485 (27.8)	2456 (77.7)	714 (74.3)	653 (70.1)	1089 (86.0)
		G4	2676 (29.8)		2413 (45.0)	288 (28.1)	428 (46.1)	1697 (49.8)	1944 (90.0)	194 (82.6)	371 (86.1)	1379 (92.2)
		G5	1363 (19.2)		1190 (55.5)	38 (47.5)	82 (57.3)	1070 (55.7)	968 (92.1)	36 (92.3)	73 (89.0)	859 (92.4)
	Urine B2M (μg/L)	Whole stage	8373 (1.1)		7485 (1.7)	3159 (1.0)	1500 (2.0)	2826 (5.2)	5198 (9.6)	1839 (5.8)	1208 (9.0)	2151 (24.0)
	n (% in each category)	G2	4676 (0.7)		4130 (1.1)	2248 (0.8)	853 (1.3)	1029 (3.0)	2636 (6.4)	1262 (4.6)	669 (6.6)	705 (17.7)
		G3a	1208 (1.3)		1092 (2.2)	489 (1.6)	251 (2.8)	352 (3.9)	782 (12.4)	304 (9.7)	206 (11.0)	272 (21.0)
		G3b	1089 (3.9)		997 (6.7)	322 (5.0)	209 (6.9)	466 (8.7)	756 (23.9)	209 (21.7)	171 (18.3)	376 (29.7)
		G4	905 (10.1)		824 (15.4)	92 (9.0)	156 (16.8)	576 (16.9)	673 (31.1)	57 (24.3)	137 (31.8)	479 (32.0)
		G5	495 (7.0)		442 (20.6)	8 (10.0)	31 (21.7)	403 (21.0)	351 (33.4)	7 (17.9)	25 (30.5)	319 (34.3)
	Urine NAG (U/L)	Whole stage	8372 (1.1)		7693 (1.7)	3348 (1.0)	1612 (2.1)	2733 (5.1)	5904 (10.9)	2224 (7.0)	1396 (10.4)	2284 (25.4)
	n (% in each category)	G2	4667 (0.7)		4281 (1.1)	2367 (0.8)	925 (1.5)	989 (2.9)	3060 (7.4)	1542 (5.7)	779 (7.7)	739 (18.5)
		G3a	1265 (1.4)		1171 (2.4)	555 (1.8)	277 (3.1)	339 (3.8)	918 (14.5)	380 (12.1)	243 (13.0)	295 (22.7)
		G3b	1102 (3.9)		1020 (6.9)	333 (5.2)	220 (7.2)	467 (8.8)	833 (26.4)	237 (24.7)	195 (20.9)	401 (31.6)
		G4	887 (9.9)		818 (15.2)	86 (8.4)	163 (17.6)	569 (16.7)	726 (33.6)	59 (25.1)	153 (35.5)	514 (34.4)
		G5	451 (6.3)		403 (18.8)	7 (8.8)	27 (18.9)	369 (19.2)	367 (34.9)	6 (15.4)	26 (31.7)	335 (36.0)
	Urine L-FABP (μg/gCr)	Whole stage	837 (0.1)		770 (0.2)	452 (0.1)	169 (0.2)	149 (0.3)	590 (1.1)	330 (1.0)	134 (1.0)	126 (1.4)
	n (% in each category)	G2	585 (0.1)		538 (0.1)	357 (0.1)	125 (0.2)	56 (0.2)	389 (0.9)	254 (0.9)	95 (0.9)	40 (1.0)
		G3a	126 (0.1)		118 (0.2)	71 (0.2)	24 (0.3)	23 (0.3)	96 (1.5)	57 (1.8)	19 (1.0)	20 (1.5)
		G3b	62 (0.2)		57 (0.4)	20 (0.3)	12 (0.4)	25 (0.5)	51 (1.6)	16 (1.7)	12 (1.3)	23 (1.8)
		G4	38 (0.4)		36 (0.7)	3 (0.3)	6 (0.6)	27 (0.8)	33 (1.5)	2 (0.9)	6 (1.4)	25 (1.7)
		G5	26 (0.4)		21 (1.0)	1 (1.3)	2 (1.4)	18 (0.9)	21 (2.0)	1 (2.6)	2 (2.4)	18 (1.9)
	Serum K (mmol/L)	Whole stage	634079 (80.5)		331493 (73.2)	225316 (69.8)	57008 (74.7)	49169 (91.0)	50031 (92.5)	28183 (89.1)	12960 (96.3)	8888 (99.0)
	n (% in each category)	G2	506765 (77.9)		267397 (70.1)	192112 (67.7)	45063 (71.2)	30222 (88.0)	37606 (90.9)	23987 (88.0)	9698 (95.6)	3921 (98.3)
		G3a	84379 (90.3)		42427 (86.1)	25988 (83.0)	7928 (88.8)	8511 (94.5)	6083 (96.4)	2974 (94.5)	1826 (97.8)	1283 (98.9)
		G3b	27058 (96.9)		14266 (96.3)	6129 (95.0)	2957 (97.4)	5180 (97.1)	3137 (99.3)	948 (98.6)	924 (99.1)	1265 (99.8)
		G4	8835 (98.5)		5286 (98.5)	1007 (98.2)	917 (98.8)	3362 (98.6)	2156 (99.8)	235 (100.0)	430 (99.8)	1491 (99.7)
		G5	7042 (99.1)		2117 (98.7)	80 (100.0)	143 (100.0)	1894 (98.6)	1049 (99.8)	39 (100.0)	82 (100.0)	928 (99.8)
	Blood Hb (g/dL)	Whole stage	771769 (97.9)		443252 (97.8)	315536 (97.8)	74742 (97.9)	52974 (98.1)	52250 (96.6)	30466 (96.3)	12949 (96.2)	8835 (98.4)
	n (% in each category)	G2	636960 (97.9)		373138 (97.8)	277549 (97.8)	61973 (97.9)	33616 (97.9)	39743 (96.0)	26153 (95.9)	9708 (95.7)	3882 (97.3)
		G3a	91419 (97.8)		48150 (97.8)	30569 (97.6)	8745 (98.0)	8836 (98.1)	6174 (97.8)	3083 (97.9)	1817 (97.3)	1274 (98.2)
		G3b	27462 (98.3)		14535 (98.1)	6326 (98.0)	2967 (97.8)	5242 (98.3)	3125 (98.9)	956 (99.5)	912 (97.9)	1257 (99.2)
		G4	8860 (98.8)		5301 (98.8)	1013 (98.8)	915 (98.6)	3373 (98.9)	2158 (99.9)	235 (100.0)	430 (99.8)	1493 (99.9)
		G5	7068 (99.4)		2128 (99.3)	79 (98.8)	142 (99.3)	1907 (99.3)	1050 (99.9)	39 (100.0)	82 (100.0)	929 (99.9)
	Serum iron (μg/dL)	Whole stage	103532 (13.1)		64598 (14.3)	43502 (13.5)	11152 (14.6)	9944 (18.4)	8308 (15.4)	3541 (11.2)	2201 (16.4)	2566 (28.6)
	n (% in each category)	G2	80547 (12.4)		51625 (13.5)	37709 (13.3)	8763 (13.8)	5153 (15.0)	4971 (12.0)	2784 (10.2)	1411 (13.9)	776 (19.4)
		G3a	11791 (12.6)		7012 (14.2)	4268 (13.6)	1358 (15.2)	1386 (15.4)	1032 (16.3)	438 (13.9)	325 (17.4)	269 (20.7)
		G3b	4990 (17.9)		2982 (20.1)	1197 (18.6)	654 (21.5)	1131 (21.2)	845 (26.7)	214 (22.3)	253 (27.1)	378 (29.8)
		G4	2772 (30.9)		1871 (34.9)	288 (28.1)	312 (33.6)	1271 (37.3)	893 (41.3)	81 (34.5)	167 (38.7)	645 (43.1)
		G5	3432 (48.3)		1108 (51.7)	40 (50.0)	65 (45.5)	1003 (52.2)	567 (53.9)	24 (61.5)	45 (54.9)	498 (53.5)
	Serum TIBC (μg/dL)	Whole stage	37160 (4.7)		19544 (4.3)	10905 (3.4)	3831 (5.0)	4808 (8.9)	4405 (8.1)	1592 (5.0)	1171 (8.7)	1642 (18.3)
	n (% in each category)	G2	25902 (4.0)		13479 (3.5)	8755 (3.1)	2637 (4.2)	2087 (6.1)	2264 (5.5)	1154 (4.2)	679 (6.7)	431 (10.8)
		G3a	4646 (5.0)		2583 (5.2)	1354 (4.3)	584 (6.5)	645 (7.2)	572 (9.1)	223 (7.1)	184 (9.9)	165 (12.7)
		G3b	2530 (9.1)		1542 (10.4)	597 (9.3)	350 (11.5)	595 (11.2)	552 (17.5)	145 (15.1)	157 (16.8)	250 (19.7)
		G4	1696 (18.9)		1188 (22.1)	172 (16.8)	216 (23.3)	800 (23.5)	613 (28.4)	52 (22.1)	118 (27.4)	443 (29.6)
		G5	2386 (33.6)		752 (35.1)	27 (33.8)	44 (30.8)	681 (35.5)	404 (38.4)	18 (46.2)	33 (40.2)	353 (38.0)
	Serum ferritin (ng/mL)	Whole stage	56446 (7.2)		31117 (6.9)	17502 (5.4)	5873 (7.7)	7742 (14.3)	7511 (13.9)	2858 (9.0)	1922 (14.3)	2731 (30.4)
	n (% in each category)	G2	40246 (6.2)		22163 (5.8)	14461 (5.1)	4200 (6.6)	3502 (10.2)	4103 (9.9)	2196 (8.1)	1166 (11.5)	741 (18.6)
		G3a	6685 (7.2)		3692 (7.5)	1924 (6.1)	796 (8.9)	972 (10.8)	884 (14.0)	347 (11.0)	273 (14.6)	264 (20.4)
		G3b	3699 (13.2)		2287 (15.4)	839 (13.0)	495 (16.3)	953 (17.9)	842 (26.6)	206 (21.4)	240 (25.8)	396 (31.3)
		G4	2507 (28.0)		1791 (33.4)	247 (24.1)	316 (34.1)	1228 (36.0)	996 (46.1)	89 (37.9)	195 (45.2)	712 (47.6)
		G5	3309 (46.6)		1184 (55.2)	31 (38.8)	66 (46.2)	1087 (56.6)	686 (65.3)	20 (51.3)	48 (58.5)	618 (66.5)
	Serum EPO (mU/mL)	Whole stage	4561 (0.6)		2705 (0.6)	1042 (0.3)	562 (0.7)	1101 (2.0)	1060 (2.0)	261 (0.8)	273 (2.0)	526 (5.9)
	n (% in each category)	G2	2043 (0.3)		1105 (0.3)	611 (0.2)	254 (0.4)	240 (0.7)	347 (0.8)	144 (0.5)	118 (1.2)	85 (2.1)
		G3a	682 (0.7)		404 (0.8)	206 (0.7)	78 (0.9)	120 (1.3)	126 (2.0)	45 (1.4)	34 (1.8)	47 (3.6)
		G3b	807 (2.9)		525 (3.5)	166 (2.6)	130 (4.3)	229 (4.3)	232 (7.3)	54 (5.6)	68 (7.3)	110 (8.7)
		G4	677 (7.6)		454 (8.5)	55 (5.4)	87 (9.4)	312 (9.1)	224 (10.4)	16 (6.8)	46 (10.7)	162 (10.8)
		G5	352 (5.0)		217 (10.1)	4 (5.0)	13 (9.1)	200 (10.4)	131 (12.5)	2 (5.1)	7 (8.5)	122 (13.1)
	Serum CRP (mg/dL)	Whole stage	575334 (73.0)		321210 (70.9)	221211 (68.6)	54992 (72.1)	45007 (83.3)	38992 (72.1)	21353 (67.5)	9972 (74.1)	7667 (85.4)
	n (% in each category)	G2	463399 (71.2)		263934 (69.2)	191662 (67.5)	44353 (70.1)	27919 (81.3)	28333 (68.5)	17865 (65.5)	7250 (71.5)	3218 (80.7)
		G3a	73525 (78.7)		37959 (77.1)	23223 (74.2)	7064 (79.1)	7672 (85.1)	4990 (79.0)	2426 (77.1)	1460 (78.2)	1104 (85.1)
		G3b	23875 (85.5)		12641 (85.3)	5371 (83.2)	2607 (85.9)	4663 (87.4)	2765 (87.5)	819 (85.2)	800 (85.8)	1146 (90.4)
		G4	7979 (89.0)		4752 (88.6)	887 (86.5)	837 (90.2)	3028 (88.8)	1939 (89.7)	211 (89.8)	387 (89.8)	1341 (89.7)
		G5	6556 (92.2)		1924 (89.7)	68 (85.0)	131 (91.6)	1725 (89.8)	965 (91.8)	32 (82.1)	75 (91.5)	858 (92.3)
	Serum IgG (mg/dL)	Whole stage	41832 (5.3)		24050 (5.3)	13556 (4.2)	4557 (6.0)	5937 (11.0)	8273 (15.3)	2859 (9.0)	2042 (15.2)	3372 (37.6)
	n (% in each category)	G2	32388 (5.0)		17476 (4.6)	11336 (4.0)	3278 (5.2)	2862 (8.3)	4460 (10.8)	2055 (7.5)	1237 (12.2)	1168 (29.3)
		G3a	4747 (5.1)		2944 (6.0)	1471 (4.7)	657 (7.4)	816 (9.1)	1244 (19.7)	425 (13.5)	354 (19.0)	465 (35.9)
		G3b	2311 (8.3)		1764 (11.9)	594 (9.2)	364 (12.0)	806 (15.1)	1098 (34.7)	287 (29.9)	242 (26.0)	569 (44.9)
		G4	1458 (16.3)		1247 (23.2)	140 (13.7)	213 (23.0)	894 (26.2)	991 (45.9)	83 (35.3)	173 (40.1)	735 (49.2)
		G5	928 (13.1)		619 (28.9)	15 (18.8)	45 (31.5)	559 (29.1)	480 (45.7)	9 (23.1)	36 (43.9)	435 (46.8)
	Serum IgA (mg/dL)	Whole stage	43046 (5.5)		26342 (5.8)	15177 (4.7)	4760 (6.2)	6405 (11.9)	9536 (17.6)	3458 (10.9)	2342 (17.4)	3736 (41.6)
	n (% in each category)	G2	33084 (5.1)		19185 (5.0)	12737 (4.5)	3375 (5.3)	3073 (8.9)	5246 (12.7)	2521 (9.2)	1408 (13.9)	1317 (33.0)
		G3a	4925 (5.3)		3186 (6.5)	1626 (5.2)	696 (7.8)	864 (9.6)	1410 (22.3)	508 (16.1)	404 (21.6)	498 (38.4)
		G3b	2423 (8.7)		1891 (12.8)	642 (10.0)	386 (12.7)	863 (16.2)	1214 (38.4)	322 (33.5)	273 (29.3)	619 (48.9)
		G4	1612 (18.0)		1390 (25.9)	156 (15.2)	254 (27.4)	980 (28.7)	1127 (52.2)	96 (40.9)	216 (50.1)	815 (54.5)
		G5	1002 (14.1)		690 (32.2)	16 (20.0)	49 (34.3)	625 (32.5)	539 (51.3)	11 (28.2)	41 (50.0)	487 (52.4)
	Serum IgM (mg/dL)	Whole stage	37373 (4.7)		21297 (4.7)	12031 (3.7)	4080 (5.3)	5186 (9.6)	7374 (13.6)	2598 (8.2)	1881 (14.0)	2895 (32.2)
	n (% in each category)	G2	28869 (4.4)		15396 (4.0)	9982 (3.5)	2915 (4.6)	2499 (7.3)	3960 (9.6)	1832 (6.7)	1129 (11.1)	999 (25.0)
		G3a	4305 (4.6)		2662 (5.4)	1363 (4.4)	592 (6.6)	707 (7.8)	1130 (17.9)	406 (12.9)	331 (17.7)	393 (30.3)
		G3b	2081 (7.4)		1585 (10.7)	544 (8.4)	334 (11.0)	707 (13.3)	984 (31.1)	270 (28.1)	225 (24.1)	489 (38.6)
		G4	1308 (14.6)		1121 (20.9)	129 (12.6)	198 (21.3)	794 (23.3)	894 (41.4)	81 (34.5)	163 (37.8)	650 (43.5)
		G5	810 (11.4)		533 (24.9)	13 (16.3)	41 (28.7)	479 (24.9)	406 (38.6)	9 (23.1)	33 (40.2)	364 (39.1)
	Serum MPO-ANCA (U/mL)	Whole stage	10067 (1.3)		7013 (1.5)	3404 (1.1)	1422 (1.9)	2187 (4.0)	2952 (5.5)	889 (2.8)	749 (5.6)	1314 (14.6)
	n (% in each category)	G2	6848 (1.1)		4468 (1.2)	2708 (1.0)	914 (1.4)	846 (2.5)	1389 (3.4)	592 (2.2)	409 (4.0)	388 (9.7)
		G3a	1316 (1.4)		952 (1.9)	426 (1.4)	217 (2.4)	309 (3.4)	447 (7.1)	145 (4.6)	130 (7.0)	172 (13.3)
		G3b	892 (3.2)		738 (5.0)	205 (3.2)	166 (5.5)	367 (6.9)	485 (15.3)	111 (11.6)	111 (11.9)	263 (20.8)
		G4	640 (7.1)		583 (10.9)	61 (6.0)	106 (11.4)	416 (12.2)	451 (20.9)	38 (16.2)	88 (20.4)	325 (21.7)
		G5	371 (5.2)		272 (12.7)	4 (5.0)	19 (13.3)	249 (13.0)	180 (17.1)	3 (7.7)	11 (13.4)	166 (17.8)
	Serum PR3-ANCA (U/mL)	Whole stage	7619 (1.0)		5115 (1.1)	2446 (0.8)	1072 (1.4)	1597 (3.0)	2068 (3.8)	622 (2.0)	525 (3.9)	921 (10.3)
	n (% in each category)	G2	5168 (0.8)		3233 (0.8)	1935 (0.7)	694 (1.1)	604 (1.8)	947 (2.3)	404 (1.5)	287 (2.8)	256 (6.4)
		G3a	1010 (1.1)		695 (1.4)	312 (1.0)	162 (1.8)	221 (2.5)	310 (4.9)	104 (3.3)	90 (4.8)	116 (8.9)
		G3b	673 (2.4)		544 (3.7)	153 (2.4)	118 (3.9)	273 (5.1)	346 (10.9)	82 (8.5)	73 (7.8)	191 (15.1)
		G4	466 (5.2)		422 (7.9)	43 (4.2)	80 (8.6)	299 (8.8)	319 (14.8)	29 (12.3)	64 (14.8)	226 (15.1)
		G5	302 (4.2)		221 (10.3)	3 (3.8)	18 (12.6)	200 (10.4)	146 (13.9)	3 (7.7)	11 (13.4)	132 (14.2)
	Abbreviations: SD standard deviation, eGFR estimated glomerular filtration rate, UACR urine albumin-creatinine ratio, UPCR urine protein creatinine ratio, B2M beta-2 microglobulin, NAG N-acetyl-beta-D-glucosaminidase, L-FABP liver-type fatty acid-binding protein, Hb hemoglobin, TIBC total iron binding capacity, EPO erythropoietin, CRP C-reactive protein, IgG immunoglobulin G, IgA immunoglobulin A…

## Sheet: Table S7
	Supplementary Table S7. Prevalence of CKD and patient demographics in the cross-sectional analysis
		2005					2010					2015					2020
	KDIGO heatmap (% of annual population)	Total	Total (proteinuria)	A1	A2	A3	Total	Total (proteinuria)	A1	A2	A3	Total	Total (proteinuria)	A1	A2	A3	Total	Total (proteinuria)	A1	A2	A3
		43508 (100.0)	21111 (48.5)	15782 (36.3)	2851 (6.6)	2478 (5.7)	163707 (100.0)	92404 (56.4)	67214 (41.1)	13838 (8.5)	11352 (6.9)	270327 (100.0)	151677 (56.1)	107883 (39.9)	25229 (9.3)	18565 (6.9)	279306 (100.0)	156269 (55.9)	111827 (40.0)	25526 (9.1)	18916 (6.8)
	CKD diagnosis n (% in each category)	3150 (7.2)	1885 (8.9)	886 (5.6)	301 (10.6)	698 (28.2)	15806 (9.7)	10575 (11.4)	5213 (7.8)	1842 (13.3)	3520 (31.0)	28295 (10.5)	19104 (12.6)	9002 (8.3)	3948 (15.6)	6154 (33.1)	31007 (11.1)	20269 (13.0)	9219 (8.2)	4429 (17.4)	6621 (35.0)
	G2	33587 (77.2)	16648 (78.9)	13150 (83.3)	2178 (76.4)	1320 (53.3)	120855 (73.8)	69190 (74.9)	53939 (80.2)	9997 (72.2)	5254 (46.3)	194349 (71.9)	111120 (73.3)	85031 (78.8)	17732 (70.3)	8357 (45.0)	191947 (68.7)	111055 (71.1)	86371 (77.2)	16839 (66.0)	7845 (41.5)
	G3a	6901 (15.9)	3096 (14.7)	2087 (13.2)	475 (16.7)	534 (21.5)	27790 (17.0)	15032 (16.3)	10074 (15.0)	2450 (17.7)	2508 (22.1)	49421 (18.3)	26236 (17.3)	17447 (16.2)	4712 (18.7)	4077 (22.0)	56537 (20.2)	29518 (18.9)	19753 (17.7)	5381 (21.1)	4384 (23.2)
	G3b	2010 (4.6)	882 (4.2)	435 (2.8)	142 (5.0)	305 (12.3)	9559 (5.8)	5287 (5.7)	2551 (3.8)	970 (7.0)	1766 (15.6)	17250 (6.4)	9399 (6.2)	4444 (4.1)	1962 (7.8)	2993 (16.1)	20036 (7.2)	10258 (6.6)	4628 (4.1)	2303 (9.0)	3327 (17.6)
	G4	632 (1.5)	340 (1.6)	103 (0.7)	45 (1.6)	192 (7.7)	3385 (2.1)	2116 (2.3)	576 (0.9)	352 (2.5)	1188 (10.5)	5892 (2.2)	3596 (2.4)	881 (0.8)	702 (2.8)	2013 (10.8)	6837 (2.4)	4019 (2.6)	998 (0.9)	847 (3.3)	2174 (11.5)
	G5	378 (0.9)	145 (0.7)	7 (0.0)	11 (0.4)	127 (5.1)	2118 (1.3)	779 (0.8)	74 (0.1)	69 (0.5)	636 (5.6)	3415 (1.3)	1326 (0.9)	80 (0.1)	121 (0.5)	1125 (6.1)	3949 (1.4)	1419 (0.9)	77 (0.1)	156 (0.6)	1186 (6.3)
	Male gender	22572 (51.9)	11521 (54.6)	8376 (53.1)	1649 (57.8)	1496 (60.4)	84934 (51.9)	50262 (54.4)	35083 (52.2)	8335 (60.2)	6844 (60.3)	139487 (51.6)	82544 (54.4)	56194 (52.1)	15091 (59.8)	11259 (60.6)	144925 (51.9)	85903 (55.0)	59073 (52.8)	15332 (60.1)	11498 (60.8)
	Age (mean ± SD)	63.1±14.3	61.5±14.1	60.6±13.5	61.9±15.3	67.0±15.1	65.3±14.2	64.2±14.1	63.1±13.5	64.6±15.1	70.3±14.4	66.1±14.3	64.6±14.2	63.4±13.5	65.0±15.4	71.0±14.5	66.3±14.9	64.0±14.9	62.3±14.2	65.8±15.8	72.2±14.5
	median (min, max)	64.0 (18.0, 90.0)	62.0 (18.0, 90.0)	61.0 (18.0, 90.0)	62.0 (18.0, 90.0)	69.0 (21.0, 90.0)	67.0 (18.0, 90.0)	65.0 (18.0, 90.0)	63.0 (18.0, 90.0)	65.0 (19.0, 90.0)	73.0 (18.0, 90.0)	67.0 (18.0, 90.0)	66.0 (18.0, 90.0)	64.0 (18.0, 90.0)	66.0 (18.0, 90.0)	74.0 (18.0, 90.0)	69.0 (18.0, 90.0)	65.0 (18.0, 90.0)	63.0 (18.0, 90.0)	68.0 (19.0, 90.0)	75.0 (18.0, 90.0)
	Diabetes mellitus	11871 (27.3)	6392 (30.3)	4433 (28.1)	882 (30.9)	1077 (43.5)	57278 (35.0)	34121 (36.9)	22287 (33.2)	5703 (41.2)	6131 (54.0)	100409 (37.1)	56334 (37.1)	35499 (32.9)	10635 (42.2)	10200 (54.9)	109652 (39.3)	58523 (37.5)	36015 (32.2)	11407 (44.7)	11101 (58.7)
	Hypertension	15613 (35.9)	7087 (33.6)	4730 (30.0)	1043 (36.6)	1314 (53.0)	70619 (43.1)	38415 (41.6)	24459 (36.4)	6506 (47.0)	7450 (65.6)	117173 (43.3)	61751 (40.7)	37614 (34.9)	11732 (46.5)	12405 (66.8)	121963 (43.7)	61459 (39.3)	36065 (32.3)	12281 (48.1)	13113 (69.3)
	CKD chronic kidney disease, G eGFR stage, A proteinuria category.
	* The percentages are calculated by dividing the number of subjects in each condition by the number of subjects in each eGFR category at each year. (excluding KDIGO (% of annual population) row)
